# Supplementary material for: Molecular and morphological characterisation of Longidoruspolyae sp. n. and L.pisi Edward, Misra & Singh, 1964 (Dorylaimida, Longidoridae) from Bulgaria
Source: Zookeys. 2019 Mar 14;830:75–98. doi: 10.3897/zookeys.830.32188 (PMC6428786; doi:10.3897/zookeys.830.32188)
Supplement: XML Treatment for Longidorus polyae [file zookeys.830.32188-treatment1.xml]

<!DOCTYPE tp:taxon-treatment
  PUBLIC "-//TaxonX//DTD Taxonomic Treatment Publishing DTD v0 20100105//EN" "tax-treatment-NSO.dtd">
<tp:taxon-treatment xmlns:tp="http://www.plazi.org/taxpub"><tp:treatment-meta><kwd-group><label>Taxon classification</label><kwd><named-content xmlns:xlink="http://www.w3.org/1999/xlink" content-type="kingdom">Animalia</named-content></kwd><kwd><named-content xmlns:xlink="http://www.w3.org/1999/xlink" content-type="order">Dorylaimida</named-content></kwd><kwd><named-content xmlns:xlink="http://www.w3.org/1999/xlink" content-type="family">Longidoridae</named-content></kwd></kwd-group><mixed-citation publication-type="journal"><person-group><name><surname>Lazarova</surname><given-names>Stela S.</given-names></name><name><surname>Elshishka</surname><given-names>Milka</given-names></name><name><surname>Radoslavov</surname><given-names>Georgi</given-names></name><name><surname>Lozanova</surname><given-names>Lydmila</given-names></name><name><surname>Hristov</surname><given-names>Peter</given-names></name><name><surname>Mladenov</surname><given-names>Alexander</given-names></name><name><surname>Zheng</surname><given-names>Jingwu</given-names></name><name><surname>Fanelli</surname><given-names>Elena</given-names></name><name><surname>Francesca De Luca</surname><given-names/></name><name><surname>Peneva</surname><given-names>Vlada K.</given-names></name></person-group><article-title>Molecular and morphological characterisation of <italic><tp:taxon-name><tp:taxon-name-part taxon-name-part-type="genus" reg="Longidorus">Longidorus</tp:taxon-name-part><tp:taxon-name-part taxon-name-part-type="species" reg="polyae">polyae</tp:taxon-name-part></tp:taxon-name></italic> sp. n. and <italic><tp:taxon-name><tp:taxon-name-part taxon-name-part-type="genus" reg="Longidorus">L.</tp:taxon-name-part><tp:taxon-name-part taxon-name-part-type="species" reg="pisi">pisi</tp:taxon-name-part></tp:taxon-name></italic> Edward, Misra &amp; Singh, 1964 (<tp:taxon-name><tp:taxon-name-part taxon-name-part-type="order">Dorylaimida</tp:taxon-name-part></tp:taxon-name>, <tp:taxon-name><tp:taxon-name-part taxon-name-part-type="family">Longidoridae</tp:taxon-name-part></tp:taxon-name>) from Bulgaria</article-title><source>Zookeys</source><day>14</day><month>3</month><year>2019</year><volume>830</volume><fpage>75</fpage><lpage>98</lpage><pub-id pub-id-type="doi">10.3897/zookeys.830.32188</pub-id></mixed-citation></tp:treatment-meta><tp:nomenclature><tp:taxon-name>
            <tp:taxon-name-part taxon-name-part-type="genus" reg="Longidorus">Longidorus</tp:taxon-name-part>
            <tp:taxon-name-part taxon-name-part-type="species" reg="polyae">polyae</tp:taxon-name-part>
            <object-id xmlns:xlink="http://www.w3.org/1999/xlink" content-type="zoobank" xlink:type="simple">http://zoobank.org/7BE5AED3-2352-4039-AFC5-4E0D2AB42C49</object-id>
          </tp:taxon-name><tp:taxon-authority>Lazarova, Elshishka, Radoslavov &amp; Peneva</tp:taxon-authority><tp:taxon-status xmlns:xlink="http://www.w3.org/1999/xlink" xlink:type="simple">sp. n.</tp:taxon-status></tp:nomenclature><tp:treatment-sec sec-type="description" id="SECID0EVEAE"><title>Description.</title><p>(for measurements see Table <xref ref-type="table" rid="T1">1</xref>, Figs <xref ref-type="fig" rid="F1">1</xref>–<xref ref-type="fig" rid="F7">7</xref>)</p><p><italic>Female.</italic> Body assuming a spiral shape. Lip region narrow, 5–6 μm high, continuous with body profile, anteriorly flattened. Labial papillae, especially second circle, prominent, changing slightly the body contour. Cuticle 4–5 μm thick at postlabial region, 4–5 μm along the body, and 9–10 μm on tail posterior to anus. Guide ring 4–6 μm wide. Body pores conspicuous, 1 lateral pore anterior to or at the level of guide ring, 2 or 3 along odontostyle, 1 or 2 along odontophore, 3–5 in narrow part of the pharynx and 2–4 in bulb region as well as none dorsal and 5–6 ventral in pharyngeal region; numerous lateral pores observed along the rest of body. Amphidial fovea prominent, deeply bilobed, lobes long, slightly asymmetrical, amphidial aperture assumed to be a minute pore, hardly visible under light microscope. Odontostyle very slender, 1.5–2 μm wide at base. Two nerve rings observed, the first at some distance behind the odontophore and at 246.3 ± 11.1 (230–254) μm from anterior end, the second, more prominent, behind the first one at 354.8 ± 48.1 (327–440) μm from anterior end. Pharyngo-intestinal valve broadly rounded. Normal arrangement of pharyngeal glands: nuclei of the dorsal and ventrosublateral glands situated at 22.7–28.5 % and 54.3–58.5 % (<italic>n</italic> = 5) of the distance from anterior end of the bulb. Dorsal gland nuclei 2–2.5 μm in diameter, subventral gland nuclei 3–4 μm in diameter. In odontophore area of one female a small rudimentary odontostyle tip (vestigium) observed pointing forward. Peculiar crystalloid bodies of various sizes and shapes (mostly rod-like) found in the intestine of all females. Prerectum 465–497.5 μm long and rectum 33–42 μm or 0.6–0.8 of body diameter at anus. Tail bluntly conoid, rounded to hemispherical. Two pairs of lateral caudal pores. Vagina extending to <italic>ca.</italic> half the corresponding body width. <italic>Pars distalis vaginae</italic> 20–26 μm long; <italic>pars proximalis vaginae</italic> 21–27 μm long, thick walled. Uterus bipartite, moderately long, anterior uterus 230–406, posterior uterus 235–394 μm long, respectively; well-developed sphincter between uterus and <italic>pars dilatata oviductus</italic>, <italic>pars dilatata</italic>, and uteri containing numerous sperm cells; ovary small.</p><p><!--PageBreak  --><!--PageBreak  --><!--PageBreak  --><!--PageBreak  --><!--PageBreak  --><!--PageBreak  --><italic>Male.</italic> Rarer than females. Habitus as in females, posterior part more strongly coiled ventrally. Shape of lip region similar to that in females. Cuticle 4.0–4.5 μm thick at postlabial region, 4 μm along the body and 5 μm on tail posterior to cloaca. One lateral pore anterior to or at the level of guide ring, 2 along odontostyle, 1 or 2 along odontophore, 3 or 4 in narrow part of the pharynx and 2 or 3 in pharyngeal bulb region, no dorsal and 6 ventral pores; numerous lateral pores present along the rest of the body. <!--PageBreak  -->Two nerve rings observed, the first just behind the odontophore at a distance of 240.7 ± 12.0 (229–253) μm from anterior end, the second, more prominent behind the first one at 324 ± 12.7 (307.5–333) μm from anterior end. A small rudimentary odontostyle tip (vestigium) pointing forward observed in all males; in odontophore area (in 2 specimens) and in the slender part of pharynx (in 2 specimens). Pharyngo-intestinal valve broadly rounded. Tail short, bluntly conoid, dorsally convex, ventrally first straight then slightly concave. Three pairs of lateral pores on tail. One adclocal pair preceded by a row of 10 or 11 ventromedian supplements. Spicules slender, curved ventrally, lateral guiding piece sigmoid, 20–22 μm long. Spermatozoids oval (6–8 μm long).</p><fig id="F1" position="float" orientation="portrait"><label>Figure 1.</label><caption><p><italic><tp:taxon-name><tp:taxon-name-part taxon-name-part-type="genus" reg="Longidorus">Longidorus</tp:taxon-name-part><tp:taxon-name-part taxon-name-part-type="species" reg="polyae">polyae</tp:taxon-name-part></tp:taxon-name></italic> sp. n. <bold>A, B</bold> anterior region <bold>C</bold> posterior region <bold>D, J</bold> variations in tail shape <bold>E</bold> vagina <bold>F</bold> anterior genital branch <bold>G</bold> lateral pieces <bold>H, I</bold> female and male pharyngeal bulb <bold>K</bold> variations in female and male habitus shapes. Female: all except <bold>C, G</bold> and <bold>I</bold>. Scale bars: 25 μm (<bold>A–E, J, G</bold>); 50 μm (<bold>F</bold>); 1 mm (<bold>K</bold>).</p></caption><graphic xmlns:xlink="http://www.w3.org/1999/xlink" xlink:href="zookeys-830-075-g001.jpg" position="float" orientation="portrait" xlink:type="simple" id="oo_273624.jpg"/></fig><fig id="F2" position="float" orientation="portrait"><label>Figure 2.</label><caption><p><italic><tp:taxon-name><tp:taxon-name-part taxon-name-part-type="genus" reg="Longidorus">Longidorus</tp:taxon-name-part><tp:taxon-name-part taxon-name-part-type="species" reg="polyae">polyae</tp:taxon-name-part></tp:taxon-name></italic> sp. n., female <bold>A</bold> anterior region <bold>B, C</bold> variations in vagina <bold>D, E</bold> variations in tail shape <bold>F–H</bold> intestine inclusions <bold>I</bold> posterior genital branch <bold>J</bold> part of reproductive system. Scale bars: 20 μm (<bold>A–H</bold>); 100 μm (<bold>I, J</bold>).</p></caption><graphic xmlns:xlink="http://www.w3.org/1999/xlink" xlink:href="zookeys-830-075-g002.jpg" position="float" orientation="portrait" xlink:type="simple" id="oo_273625.jpg"/></fig><fig id="F3" position="float" orientation="portrait"><label>Figure 3.</label><caption><p><italic><tp:taxon-name><tp:taxon-name-part taxon-name-part-type="genus" reg="Longidorus">Longidorus</tp:taxon-name-part><tp:taxon-name-part taxon-name-part-type="species" reg="polyae">polyae</tp:taxon-name-part></tp:taxon-name></italic> sp. n., holotype <bold>A</bold> anterior end <bold>B</bold> pharyngeal region, arrows point to at nerve ring, pharyngeal bulb and cardia <bold>C</bold> intestine, posterior part with inclusions <bold>D</bold> anterior genital branch <bold>E</bold> vagina and part of the posterior genital branch <bold>F</bold> sphincter <bold>G</bold> intestine inclusion at higher magnification <bold>H</bold> tail <bold>I</bold> vagina <bold>J</bold> posterior ovary. Scale bars: 20 μm (<bold>A, F–I</bold>); 40 μm (<bold>E, J</bold>); 100 μm (<bold>B–D</bold>).</p></caption><graphic xmlns:xlink="http://www.w3.org/1999/xlink" xlink:href="zookeys-830-075-g003.jpg" position="float" orientation="portrait" xlink:type="simple" id="oo_273626.jpg"/></fig><fig id="F4" position="float" orientation="portrait"><label>Figure 4.</label><caption><p><italic><tp:taxon-name><tp:taxon-name-part taxon-name-part-type="genus" reg="Longidorus">Longidorus</tp:taxon-name-part><tp:taxon-name-part taxon-name-part-type="species" reg="polyae">polyae</tp:taxon-name-part></tp:taxon-name></italic> sp. n., male <bold>A</bold> anterior region <bold>B</bold> amphidial fovea <bold>C</bold> labial region <bold>D</bold> junction of two testes <bold>E</bold> distal part of testis <bold>F</bold> sperm cells <bold>G</bold> nerve ring <bold>H, I</bold> posterior end, different magnifications <bold>J</bold> tail and spicules <bold>K</bold> supplements. Scale bars: 20 μm (<bold>A–C, F, G, J, K</bold>); 40 μm (<bold>D, E, H</bold>); 100 μm (<bold>I</bold>).</p></caption><graphic xmlns:xlink="http://www.w3.org/1999/xlink" xlink:href="zookeys-830-075-g004.jpg" position="float" orientation="portrait" xlink:type="simple" id="oo_273627.jpg"/></fig><p><italic>Juveniles</italic>. Four juvenile stages can be differentiated based on the body, odontostyle, and replacement odontostyle length (Figs <xref ref-type="fig" rid="F5">5</xref>–<xref ref-type="fig" rid="F7">7</xref>, Table <xref ref-type="table" rid="T1">1</xref>). Habitus more or less an open C-shape, tail of the first stage juvenile digitate, with 9–11 μm long ventral peg, whereas in the subsequent developmental stages, bluntly rounded, <bold>c</bold>’ decreasing.</p><fig id="F5" position="float" orientation="portrait"><label>Figure 5.</label><caption><p><italic><tp:taxon-name><tp:taxon-name-part taxon-name-part-type="genus" reg="Longidorus">Longidorus</tp:taxon-name-part><tp:taxon-name-part taxon-name-part-type="species" reg="polyae">polyae</tp:taxon-name-part></tp:taxon-name></italic> sp. n. <bold>A–D</bold> anterior end of first- (J1) to fourth- (J4) stage juveniles <bold>E–H</bold> tail of first to fourth juvenile stages <bold>I</bold> variations in J1-J4 habitus shapes. Scale bars: 25 μm (<bold>A–H</bold>); 1 mm (<bold>I</bold>).</p></caption><graphic xmlns:xlink="http://www.w3.org/1999/xlink" xlink:href="zookeys-830-075-g005.jpg" position="float" orientation="portrait" xlink:type="simple" id="oo_273628.jpg"/></fig><fig id="F6" position="float" orientation="portrait"><label>Figure 6.</label><caption><p><italic><tp:taxon-name><tp:taxon-name-part taxon-name-part-type="genus" reg="Longidorus">Longidorus</tp:taxon-name-part><tp:taxon-name-part taxon-name-part-type="species" reg="polyae">polyae</tp:taxon-name-part></tp:taxon-name></italic> sp. n. <bold>A–E</bold> anterior end of first- to fourth-stage juveniles and female <bold>F–J</bold> tail of first- to fourth- stage juvenile and female. Scale bar: 20 μm.</p></caption><graphic xmlns:xlink="http://www.w3.org/1999/xlink" xlink:href="zookeys-830-075-g006.jpg" position="float" orientation="portrait" xlink:type="simple" id="oo_273629.jpg"/></fig><fig id="F7" position="float" orientation="portrait"><label>Figure 7.</label><caption><p>Scatter plot of functional odontostyle (blue square) and replacement odontostyle (white square) against body length of <italic><tp:taxon-name><tp:taxon-name-part taxon-name-part-type="genus" reg="Lonigidorus">Lonigidorus</tp:taxon-name-part><tp:taxon-name-part taxon-name-part-type="species" reg="polyae">polyae</tp:taxon-name-part></tp:taxon-name></italic> sp. n. juveniles (J1-J4) and females (blue), and male odontostyle (red).</p></caption><graphic xmlns:xlink="http://www.w3.org/1999/xlink" xlink:href="zookeys-830-075-g007.jpg" position="float" orientation="portrait" xlink:type="simple" id="oo_273630.jpg"/></fig><table-wrap id="T1" position="float" orientation="portrait"><label>Table 1.</label><caption><p>
              Measurements of adults and juveniles of <italic><tp:taxon-name><tp:taxon-name-part taxon-name-part-type="genus" reg="Longidorus">Longidorus</tp:taxon-name-part><tp:taxon-name-part taxon-name-part-type="species" reg="polyae">polyae</tp:taxon-name-part></tp:taxon-name></italic> sp. n. (mean ± standard deviation, with range). All measurements in micrometers except body length (mm).
              </p></caption><table id="TID0E6HBG" rules="all"><tbody><tr><td rowspan="2" colspan="1">
                    <bold>Character</bold>
                  </td><td rowspan="2" colspan="1">
                    <bold>Holotype</bold>
                  </td><td rowspan="1" colspan="1">
                    <bold>Females</bold>
                  </td><td rowspan="1" colspan="1">
                    <bold>Males</bold>
                  </td><td rowspan="1" colspan="1">
                    <bold>J4</bold>
                  </td><td rowspan="1" colspan="1">
                    <bold>J3</bold>
                  </td><td rowspan="1" colspan="1">
                    <bold>J2</bold>
                  </td><td rowspan="1" colspan="1">
                    <bold>J1</bold>
                  </td></tr><tr><td rowspan="1" colspan="1">n = 10</td><td rowspan="1" colspan="1">n = 4</td><td rowspan="1" colspan="1">n = 8</td><td rowspan="1" colspan="1">n = 3</td><td rowspan="1" colspan="1">n = 7</td><td rowspan="1" colspan="1">n = 8</td></tr><tr><td rowspan="1" colspan="1">L</td><td rowspan="1" colspan="1">7.87</td><td rowspan="1" colspan="1">7.98 ± 0.82 6.81–9.12</td><td rowspan="1" colspan="1">6.90 ± 0.590 6.15–7.53</td><td rowspan="1" colspan="1">6.28 ± 0.476 5.87–6.87</td><td rowspan="1" colspan="1">4.10, 4.12, 4.43</td><td rowspan="1" colspan="1">2.80 ± 0.21 2.51–3.13</td><td rowspan="1" colspan="1">2.19 ± 0.19 1.9–2.4</td></tr><tr><td rowspan="1" colspan="1">a</td><td rowspan="1" colspan="1">119.5</td><td rowspan="1" colspan="1">105.5 ± 8.4 95.7–119.5</td><td rowspan="1" colspan="1">115.3 ± 9.8 101.9–125.1</td><td rowspan="1" colspan="1">102.3 ± 11.2 89.4–116.6</td><td rowspan="1" colspan="1">93.8, 96.9, 99.3</td><td rowspan="1" colspan="1">83.1 ± 3.4 77.1–87.2</td><td rowspan="1" colspan="1">77.1 ± 5.8 70.4–88.2</td></tr><tr><td rowspan="1" colspan="1">b</td><td rowspan="1" colspan="1">14.0</td><td rowspan="1" colspan="1">14.7 ± 1.5 2.3–17.3</td><td rowspan="1" colspan="1">12.2 ± 0.8 11.1–13.1</td><td rowspan="1" colspan="1">11.5 ± 0.4 11.2–12.0</td><td rowspan="1" colspan="1">8.8, 8.8, 9.0</td><td rowspan="1" colspan="1">7.6 ± 0.5 6.9–8.6</td><td rowspan="1" colspan="1">6.6 ± 0.9 5.5–8.0</td></tr><tr><td rowspan="1" colspan="1">c</td><td rowspan="1" colspan="1">206.9</td><td rowspan="1" colspan="1">211.3 ± 21.5 184.8–260.0</td><td rowspan="1" colspan="1">171.4 ± 25.4 146.3–197.4</td><td rowspan="1" colspan="1">155.0 ± 9.2 145.0–166.4</td><td rowspan="1" colspan="1">100.2, 96.7, 102.1</td><td rowspan="1" colspan="1">77.2 ± 4.3 70.8–83.3</td><td rowspan="1" colspan="1">48.0 ± 8.1 38.0–65.0</td></tr><tr><td rowspan="1" colspan="1">c’</td><td rowspan="1" colspan="1">0.7</td><td rowspan="1" colspan="1">0.7 ± 0.04 0.7–0.8</td><td rowspan="1" colspan="1">0.8 ± 0.1 0.8–0.9</td><td rowspan="1" colspan="1">0.8 ± 0.0 0.8–0.9</td><td rowspan="1" colspan="1">1.1, 1.1, 1.1</td><td rowspan="1" colspan="1">1.3 ± 0.0 1.3–1.4</td><td rowspan="1" colspan="1">2.3 ± 0.3 1.8–2.6</td></tr><tr><td rowspan="1" colspan="1">V (%)/ Spicules</td><td rowspan="1" colspan="1">51</td><td rowspan="1" colspan="1">50.9 ± 0.9 49.2–52.6</td><td rowspan="1" colspan="1">72.8 ± 1.9 71–74.5</td><td rowspan="1" colspan="1"/><td rowspan="1" colspan="1"/><td rowspan="1" colspan="1"/><td rowspan="1" colspan="1"/></tr><tr><td rowspan="1" colspan="1">G1 (%)</td><td rowspan="1" colspan="1">8.1</td><td rowspan="1" colspan="1">8.0 ± 1.0 6.7–10.3</td><td rowspan="1" colspan="1"/><td rowspan="1" colspan="1"/><td rowspan="1" colspan="1"/><td rowspan="1" colspan="1"/><td rowspan="1" colspan="1"/></tr><tr><td rowspan="1" colspan="1">G2 (%)</td><td rowspan="1" colspan="1">8.2</td><td rowspan="1" colspan="1">7.8 ± 1.0 6.0–9.6</td><td rowspan="1" colspan="1"/><td rowspan="1" colspan="1"/><td rowspan="1" colspan="1"/><td rowspan="1" colspan="1"/><td rowspan="1" colspan="1"/></tr><tr><td rowspan="1" colspan="1">d</td><td rowspan="1" colspan="1">2.71</td><td rowspan="1" colspan="1">2.8 ± 0.1 2.7–2.9</td><td rowspan="1" colspan="1">2.4, 2.8</td><td rowspan="1" colspan="1"/><td rowspan="1" colspan="1"/><td rowspan="1" colspan="1"/><td rowspan="1" colspan="1"/></tr><tr><td rowspan="1" colspan="1">d’</td><td rowspan="1" colspan="1">2.04</td><td rowspan="1" colspan="1">2.1 ± 0.1 2.0–2.2</td><td rowspan="1" colspan="1">1.8, 2.0</td><td rowspan="1" colspan="1"/><td rowspan="1" colspan="1"/><td rowspan="1" colspan="1"/><td rowspan="1" colspan="1"/></tr><tr><td rowspan="1" colspan="1">Odontostyle</td><td rowspan="1" colspan="1">124</td><td rowspan="1" colspan="1">121.8 ± 3.9 114–127.5</td><td rowspan="1" colspan="1">117.6 ± 5.0 112–123</td><td rowspan="1" colspan="1">108.8 ± 3.6 105–113</td><td rowspan="1" colspan="1">98, 95, 98</td><td rowspan="1" colspan="1">80.2 ± 2.1 78–83</td><td rowspan="1" colspan="1">75.6 ± 2.1 71–78.5</td></tr><tr><td rowspan="1" colspan="1">Replacement odontostyle</td><td rowspan="1" colspan="1"/><td rowspan="1" colspan="1"/><td rowspan="1" colspan="1"/><td rowspan="1" colspan="1">120.8 ± 2.0 119–123.5</td><td rowspan="1" colspan="1">113, 106, 115</td><td rowspan="1" colspan="1">93.4 ± 2.5 90–98</td><td rowspan="1" colspan="1">81.4 ± 2.2 77–83</td></tr><tr><td rowspan="1" colspan="1">Odontophore</td><td rowspan="1" colspan="1">79</td><td rowspan="1" colspan="1">79.8 ± 5.2 68–84</td><td rowspan="1" colspan="1">80.2 ± 3.8 76–84</td><td rowspan="1" colspan="1">71.2 ± 8.2 65–77</td><td rowspan="1" colspan="1">54.5, 64, 68</td><td rowspan="1" colspan="1">56.7 ± 3.9 51–61</td><td rowspan="1" colspan="1"/></tr><tr><td rowspan="1" colspan="1">Anterior end to guide ring</td><td rowspan="1" colspan="1">40</td><td rowspan="1" colspan="1">40.4 ± 1.4 37–42</td><td rowspan="1" colspan="1">39.4 ± 2.5 37–42</td><td rowspan="1" colspan="1">34.5 ± 2.6 32–38</td><td rowspan="1" colspan="1">32, 29.5, 31</td><td rowspan="1" colspan="1">25.4 ± 1.5 23–27</td><td rowspan="1" colspan="1">21.2 ± 0.9 20–23</td></tr><tr><td rowspan="1" colspan="1">Pharyngeal bulb length</td><td rowspan="1" colspan="1">155</td><td rowspan="1" colspan="1">152 ± 10.2 132–167</td><td rowspan="1" colspan="1">145.5 ± 3.0 142–148</td><td rowspan="1" colspan="1">139.6 ± 1.1 138–141</td><td rowspan="1" colspan="1">128, 115, 113</td><td rowspan="1" colspan="1">99.5 ± 2.8 95–102</td><td rowspan="1" colspan="1">84.1 ± 6.0 78–94</td></tr><tr><td rowspan="1" colspan="1">Pharyngeal bulb width</td><td rowspan="1" colspan="1">29</td><td rowspan="1" colspan="1">26 ± 1.1 25–28</td><td rowspan="1" colspan="1">24.8 ± 1.7 23–27</td><td rowspan="1" colspan="1">23.6 ± 1.3 22–25</td><td rowspan="1" colspan="1">23, 19, 20</td><td rowspan="1" colspan="1">18.25 ± 0.5 17–19</td><td rowspan="1" colspan="1">14.7 ± 1.2 14–17</td></tr><tr><td rowspan="1" colspan="1">Developing gonad</td><td rowspan="1" colspan="1">–</td><td rowspan="1" colspan="1">–</td><td rowspan="1" colspan="1">–</td><td rowspan="1" colspan="1">73.7 ± 9.9 7–85</td><td rowspan="1" colspan="1">35, 33, 35</td><td rowspan="1" colspan="1">26.6 ± 1.6 22–30</td><td rowspan="1" colspan="1">19.6 ± 2.4 17–23</td></tr><tr><td rowspan="1" colspan="1">Pharynx</td><td rowspan="1" colspan="1">562</td><td rowspan="1" colspan="1">553.5 ± 54.1 481–646</td><td rowspan="1" colspan="1">565.0 ± 36.5 518–601</td><td rowspan="1" colspan="1">554.6 ± 26.1 524.5–571</td><td rowspan="1" colspan="1">468, 466, 494</td><td rowspan="1" colspan="1">367.9 ± 16.7 342–387</td><td rowspan="1" colspan="1">328.9 ± 20.9 298–359.5</td></tr><tr><td rowspan="1" colspan="1">Tail</td><td rowspan="1" colspan="1">38</td><td rowspan="1" colspan="1">37.9 ± 3.0 33–43</td><td rowspan="1" colspan="1">41.0 ± 7.3 1–47</td><td rowspan="1" colspan="1">40.6 ± 3.5 37.5–45.5</td><td rowspan="1" colspan="1">41, 43, 43</td><td rowspan="1" colspan="1">36.2 ± 1.5 35–38</td><td rowspan="1" colspan="1">46.4 ± 6.2 2–52</td></tr><tr><td rowspan="1" colspan="1">Length of hyaline part of tail</td><td rowspan="1" colspan="1">12</td><td rowspan="1" colspan="1">12.3 ± 0.7 12–13</td><td rowspan="1" colspan="1">12.5 ± 2.5 11–14</td><td rowspan="1" colspan="1"/><td rowspan="1" colspan="1"/><td rowspan="1" colspan="1"/><td rowspan="1" colspan="1"/></tr><tr><td rowspan="1" colspan="8"><bold>Body diameter at</bold>:</td></tr><tr><td rowspan="1" colspan="1">– lip region</td><td rowspan="1" colspan="1">14.5</td><td rowspan="1" colspan="1">14.6 ± 0.5 4–15.5</td><td rowspan="1" colspan="1">14.8 ± 0.6 14–15</td><td rowspan="1" colspan="1">12.2 ± 1.0 11–13</td><td rowspan="1" colspan="1">11, 11</td><td rowspan="1" colspan="1">8.2 ± 0.6 7–9</td><td rowspan="1" colspan="1">6.8 ± 0.2 6.5–7</td></tr><tr><td rowspan="1" colspan="1">– guide ring</td><td rowspan="1" colspan="1">30</td><td rowspan="1" colspan="1">30.3 ± 1.0 29–32</td><td rowspan="1" colspan="1">29.4 ± 2.0 27–32</td><td rowspan="1" colspan="1"/><td rowspan="1" colspan="1"/><td rowspan="1" colspan="1"/><td rowspan="1" colspan="1"/></tr><tr><td rowspan="1" colspan="1">– base of pharynx</td><td rowspan="1" colspan="1">61</td><td rowspan="1" colspan="1">63.1 ± 4.7 59–75</td><td rowspan="1" colspan="1">56.0 ± 2.7 52–58</td><td rowspan="1" colspan="1">54.2 ± 1.2 52.5–55</td><td rowspan="1" colspan="1">43, 42, 44</td><td rowspan="1" colspan="1">33.5 ± 1.6 31–35.5</td><td rowspan="1" colspan="1">27.1 ± 2.0 24.5–30</td></tr><tr><td rowspan="1" colspan="1">– mid-body/vulva</td><td rowspan="1" colspan="1">66</td><td rowspan="1" colspan="1">76.0 ± 8.6 66–92.5</td><td rowspan="1" colspan="1">60.0 ± 5.5 53–66.5</td><td rowspan="1" colspan="1">61.8 ± 6.1 55–68</td><td rowspan="1" colspan="1">44, 42.5, 45</td><td rowspan="1" colspan="1">33.6 ± 1.5 32–36</td><td rowspan="1" colspan="1">28.6 ± 3.6 24–34</td></tr><tr><td rowspan="1" colspan="1">– anus</td><td rowspan="1" colspan="1">53</td><td rowspan="1" colspan="1">53.1 ± 3.6 49– 61</td><td rowspan="1" colspan="1">48.2 ± 5.5 41–53</td><td rowspan="1" colspan="1">51.3 ± 1.7 49–53</td><td rowspan="1" colspan="1">36.5, 39, 40</td><td rowspan="1" colspan="1">27.1 ± 1.5 25–29</td><td rowspan="1" colspan="1">20.6 ± 2.2 18–24</td></tr><tr><td rowspan="1" colspan="1">– hyaline part</td><td rowspan="1" colspan="1">35</td><td rowspan="1" colspan="1">37.4 ± 3.1 35–42</td><td rowspan="1" colspan="1">26.5 ± 1.2 26–27</td><td rowspan="1" colspan="1"/><td rowspan="1" colspan="1"/><td rowspan="1" colspan="1"/><td rowspan="1" colspan="1"/></tr></tbody></table></table-wrap></tp:treatment-sec><tp:treatment-sec sec-type="type locality" id="SECID0E3GAG"><title>Type locality and plant association.</title><p>Balgarene village, Pre-Balkan zone of the Balkan Mountains, north-central Bulgaria (<named-content xmlns:xlink="http://www.w3.org/1999/xlink" content-type="dwc:verbatimCoordinates" xlink:type="simple"><named-content content-type="geo-json" specific-use="{&#34;type&#34;:&#34;Point&#34;,&#34;coordinates&#34;:[24.773481,43.046689]}" id="NCID0EFHAG" xlink:type="simple">43°2'48.08"N; 24°46'24.53"E</named-content></named-content>), 386 m a.s.l., private orchard, rhizosphere of <italic><tp:taxon-name><tp:taxon-name-part taxon-name-part-type="genus" reg="Pyrus">Pyrus</tp:taxon-name-part><tp:taxon-name-part taxon-name-part-type="species" reg="communis">communis</tp:taxon-name-part></tp:taxon-name></italic> L.</p></tp:treatment-sec><tp:treatment-sec sec-type="type material" id="SECID0EVHAG"><title>Type material.</title><p>The holotype (PNT 42), 20 paratype females, 2 males, and 92 juveniles (overall PNT 43-101) from all stages are deposited in the nematode collection of the Institute of Biodiversity and Ecosystem Research, BAS, Sofia, Bulgaria; 1 female, 1 male and 6 juveniles in the USDA Nematode Collection, Beltsville, Maryland, USA; 1 female, 1 male and 6 juveniles in the Wageningen Nematode Collection (WANECO), Wageningen, the Netherlands; 1 female and 8 juveniles in the Nematode Collection of the Institute of Sustainable Plant Protection, Bari, Italy.</p></tp:treatment-sec><tp:treatment-sec sec-type="description" id="SECID0E1HAG"><title>Molecular characterisation.</title><p>The NCBI BLASTn search of D2-D3 expansion segments of the 28S rRNA gene sequence showed highest similarity (93–94%) to several <italic><tp:taxon-name><tp:taxon-name-part taxon-name-part-type="genus" reg="Longidorus">Longidorus</tp:taxon-name-part></tp:taxon-name></italic> species (<italic><tp:taxon-name><tp:taxon-name-part taxon-name-part-type="genus" reg="Longidorus">L.</tp:taxon-name-part><tp:taxon-name-part taxon-name-part-type="species" reg="attenuatus">attenuatus</tp:taxon-name-part></tp:taxon-name></italic> Hooper, 1961; <italic><tp:taxon-name><tp:taxon-name-part taxon-name-part-type="genus" reg="Longidorus">L.</tp:taxon-name-part><tp:taxon-name-part taxon-name-part-type="species" reg="dunensis">dunensis</tp:taxon-name-part></tp:taxon-name></italic> Brinkmam, Loof &amp; Barbez, 1987; <italic><tp:taxon-name><tp:taxon-name-part taxon-name-part-type="genus" reg="Longidorus">L.</tp:taxon-name-part><tp:taxon-name-part taxon-name-part-type="species" reg="athesinus">athesinus</tp:taxon-name-part></tp:taxon-name></italic> Lamberti, Coiro &amp; Agostinelli, 1991; <italic><tp:taxon-name><tp:taxon-name-part taxon-name-part-type="genus" reg="Longidorus">L.</tp:taxon-name-part><tp:taxon-name-part taxon-name-part-type="species" reg="persicus">persicus</tp:taxon-name-part></tp:taxon-name></italic> Esmaeili, Heydari, Archidona-Yuste, Castillo &amp; Palomares-Rius, 2017; <italic><tp:taxon-name><tp:taxon-name-part taxon-name-part-type="genus" reg="Longidorus">L.</tp:taxon-name-part><tp:taxon-name-part taxon-name-part-type="species" reg="euonymus">euonymus</tp:taxon-name-part></tp:taxon-name></italic> Mali &amp; Hooper, 1974; <italic><tp:taxon-name><tp:taxon-name-part taxon-name-part-type="genus" reg="Longidorus">Longidorus</tp:taxon-name-part></tp:taxon-name></italic> sp. 1, and <italic><tp:taxon-name><tp:taxon-name-part taxon-name-part-type="genus" reg="Longidorus">Longidorus</tp:taxon-name-part></tp:taxon-name></italic> sp. 3). The highest identity (93.0–93.1%) was calculated with populations identified as <italic><tp:taxon-name><tp:taxon-name-part taxon-name-part-type="genus" reg="Longidorus">L.</tp:taxon-name-part><tp:taxon-name-part taxon-name-part-type="species" reg="attenuatus">attenuatus</tp:taxon-name-part></tp:taxon-name></italic> and <italic><tp:taxon-name><tp:taxon-name-part taxon-name-part-type="genus" reg="Longidorus">L.</tp:taxon-name-part><tp:taxon-name-part taxon-name-part-type="species" reg="dunensis">dunensis</tp:taxon-name-part></tp:taxon-name></italic> (accessions <ext-link xmlns:xlink="http://www.w3.org/1999/xlink" ext-link-type="gen" xlink:href="KT755457" xlink:type="simple">KT755457</ext-link> and <ext-link xmlns:xlink="http://www.w3.org/1999/xlink" ext-link-type="gen" xlink:href="AY593057" xlink:type="simple">AY593057</ext-link>, respectively). However, in the 28S rDNA phylogenetic analyses <italic><tp:taxon-name><tp:taxon-name-part taxon-name-part-type="genus" reg="Longidorus">L.</tp:taxon-name-part><tp:taxon-name-part taxon-name-part-type="species" reg="polyae">polyae</tp:taxon-name-part></tp:taxon-name></italic> sp. n. grouped in a clade with four <italic><tp:taxon-name><tp:taxon-name-part taxon-name-part-type="genus" reg="Longidorus">Longidorus</tp:taxon-name-part></tp:taxon-name></italic> spp. (<italic><tp:taxon-name><tp:taxon-name-part taxon-name-part-type="genus" reg="Longidorus">L.</tp:taxon-name-part><tp:taxon-name-part taxon-name-part-type="species" reg="athesinus">athesinus</tp:taxon-name-part></tp:taxon-name></italic>, Italy; <italic><tp:taxon-name><tp:taxon-name-part taxon-name-part-type="genus" reg="Longidorus">Longidorus</tp:taxon-name-part></tp:taxon-name></italic> sp. 1, <italic><tp:taxon-name><tp:taxon-name-part taxon-name-part-type="genus" reg="Longidorus">Longidorus</tp:taxon-name-part></tp:taxon-name></italic> sp. 2, and <italic><tp:taxon-name><tp:taxon-name-part taxon-name-part-type="genus" reg="Longidorus">Longidorus</tp:taxon-name-part></tp:taxon-name></italic> sp. 6 from USA) with intermediate to high PP support (0.7–1.0) depending of the applied MSA algorithm (Fig. <xref ref-type="fig" rid="F9">9</xref>). The phylogenetic position of the new species based of 18S rRNA gene remained unresolved (Fig. <xref ref-type="fig" rid="F10">10</xref>) and was changing when different MSA algorithms and outgroups were tested. The pairwise sequence comparisons revealed highest identity (99.2%) with 18S rDNA sequences of <italic><tp:taxon-name><tp:taxon-name-part taxon-name-part-type="genus" reg="Longidorus">L.</tp:taxon-name-part><tp:taxon-name-part taxon-name-part-type="species" reg="attenuatus">attenuatus</tp:taxon-name-part></tp:taxon-name></italic> (<ext-link xmlns:xlink="http://www.w3.org/1999/xlink" ext-link-type="gen" xlink:href="AY687994" xlink:type="simple">AY687994</ext-link>), <italic><tp:taxon-name><tp:taxon-name-part taxon-name-part-type="genus" reg="Longidorus">L.</tp:taxon-name-part><tp:taxon-name-part taxon-name-part-type="species" reg="elongatus">elongatus</tp:taxon-name-part></tp:taxon-name></italic> (de Man, 1876) Micoletzky, 1922 (<ext-link xmlns:xlink="http://www.w3.org/1999/xlink" ext-link-type="gen" xlink:href="EU503141" xlink:type="simple">EU503141</ext-link>), <italic><tp:taxon-name><tp:taxon-name-part taxon-name-part-type="genus" reg="Longidorus">L.</tp:taxon-name-part><tp:taxon-name-part taxon-name-part-type="species" reg="piceicola">piceicola</tp:taxon-name-part></tp:taxon-name></italic> Liskova, Robbins &amp; Brown, 1997 (<ext-link xmlns:xlink="http://www.w3.org/1999/xlink" ext-link-type="gen" xlink:href="AY687993" xlink:type="simple">AY687993</ext-link>), and <italic><tp:taxon-name><tp:taxon-name-part taxon-name-part-type="genus" reg="Longidorus">L.</tp:taxon-name-part><tp:taxon-name-part taxon-name-part-type="species" reg="uroshis">uroshis</tp:taxon-name-part></tp:taxon-name></italic> Krnjaić, Lamberti, Krnjaić, Agostinelli &amp; Radicci, 2000 (<ext-link xmlns:xlink="http://www.w3.org/1999/xlink" ext-link-type="gen" xlink:href="EF538760" xlink:type="simple">EF538760</ext-link>) (or 1564 identical residues of 1577 MSA length).</p></tp:treatment-sec><tp:treatment-sec sec-type="diagnosis" id="SECID0EGPAG"><title>Diagnosis and relationships.</title><p><italic><tp:taxon-name><tp:taxon-name-part taxon-name-part-type="genus" reg="Longodorus">Longodorus</tp:taxon-name-part><tp:taxon-name-part taxon-name-part-type="species" reg="polyae">polyae</tp:taxon-name-part></tp:taxon-name></italic> sp. n. is a comparatively large bisexual species average 7.98 (6.81–9.12 mm) with the odontostyle over 100 μm (114.0–127.5 <!--PageBreak  -->μm) long; the lip region narrow (14.0–15.5 μm), almost continuous with body profile, anteriorly flat; amphidial fovea long, pocket-shaped, deeply bilobed, and lobes slightly asymmetrical; normal arrangement of pharyngeal glands; and tail short, bluntly rounded to hemispherical, four juvenile stages present, with the tail of the first-stage juvenile digitate.</p><p>The alpha-numeric codes for <italic><tp:taxon-name><tp:taxon-name-part taxon-name-part-type="genus" reg="Longidorus">L.</tp:taxon-name-part><tp:taxon-name-part taxon-name-part-type="species" reg="polyae">polyae</tp:taxon-name-part></tp:taxon-name></italic> sp. n. to be applied to the polytomous identification key for <italic><tp:taxon-name><tp:taxon-name-part taxon-name-part-type="genus" reg="Longidorus">Longidorus</tp:taxon-name-part></tp:taxon-name></italic> species by <xref ref-type="bibr" rid="B10">Chen et al. (1997)</xref> and partial polytomous key proposed by <xref ref-type="bibr" rid="B38">Peneva et al. (2013)</xref> are: A5, B2, C34, D3, E3, F45, G12, H1, I2, J1, K7 (Table <xref ref-type="table" rid="T2">2</xref>).</p><table-wrap id="T2" position="float" orientation="portrait"><label>Table 2.</label><caption><p>A partial polytomous key to the species of <italic><tp:taxon-name><tp:taxon-name-part taxon-name-part-type="genus" reg="Longidorus">Longidorus</tp:taxon-name-part></tp:taxon-name></italic> species close to <italic><tp:taxon-name><tp:taxon-name-part taxon-name-part-type="genus" reg="Longidorus">L.</tp:taxon-name-part><tp:taxon-name-part taxon-name-part-type="species" reg="polyae">polyae</tp:taxon-name-part></tp:taxon-name></italic> sp. n., based on the key by <xref ref-type="bibr" rid="B10">Chen et al. (1997)</xref> and <xref ref-type="bibr" rid="B38">Peneva et al. (2013)</xref> incorporating species described after 1997.</p></caption><table id="TID0EMPAI" rules="all"><tbody><tr><th rowspan="1" colspan="1"><italic><tp:taxon-name><tp:taxon-name-part taxon-name-part-type="genus" reg="Longidorus">Longidorus</tp:taxon-name-part></tp:taxon-name></italic> species</th><th rowspan="1" colspan="1">A</th><th rowspan="1" colspan="1">B</th><th rowspan="1" colspan="1">C</th><th rowspan="1" colspan="1">D</th><th rowspan="1" colspan="1">E</th><th rowspan="1" colspan="1">F</th><th rowspan="1" colspan="1">G</th><th rowspan="1" colspan="1">H</th><th rowspan="1" colspan="1">I</th><th rowspan="1" colspan="1">J</th><th rowspan="1" colspan="1">K</th></tr><tr><td rowspan="1" colspan="1">
                    <bold><italic><tp:taxon-name><tp:taxon-name-part taxon-name-part-type="genus" reg="Longidorus">L.</tp:taxon-name-part><tp:taxon-name-part taxon-name-part-type="species" reg="polyae">polyae</tp:taxon-name-part></tp:taxon-name></italic> sp. n.</bold>
                  </td><td rowspan="1" colspan="1">
                    <bold>5</bold>
                  </td><td rowspan="1" colspan="1">
                    <bold>2</bold>
                  </td><td rowspan="1" colspan="1">
                    <bold>34</bold>
                  </td><td rowspan="1" colspan="1">
                    <bold>3</bold>
                  </td><td rowspan="1" colspan="1">
                    <bold>3</bold>
                  </td><td rowspan="1" colspan="1">
                    <bold>45</bold>
                  </td><td rowspan="1" colspan="1">
                    <bold>12</bold>
                  </td><td rowspan="1" colspan="1">
                    <bold>1</bold>
                  </td><td rowspan="1" colspan="1">
                    <bold>2</bold>
                  </td><td rowspan="1" colspan="1">
                    <bold>1</bold>
                  </td><td rowspan="1" colspan="1">
                    <bold>7</bold>
                  </td></tr><tr><td rowspan="1" colspan="1">
                    <italic><tp:taxon-name>
                        <tp:taxon-name-part taxon-name-part-type="genus" reg="Longidorus">L.</tp:taxon-name-part>
                        <tp:taxon-name-part taxon-name-part-type="species" reg="arthensis">arthensis</tp:taxon-name-part>
                      </tp:taxon-name></italic>
                  </td><td rowspan="1" colspan="1">4</td><td rowspan="1" colspan="1">23</td><td rowspan="1" colspan="1">3</td><td rowspan="1" colspan="1">1</td><td rowspan="1" colspan="1">2</td><td rowspan="1" colspan="1">3</td><td rowspan="1" colspan="1">12</td><td rowspan="1" colspan="1">12</td><td rowspan="1" colspan="1">2</td><td rowspan="1" colspan="1">1</td><td rowspan="1" colspan="1">67</td></tr><tr><td rowspan="1" colspan="1">
                    <italic><tp:taxon-name>
                        <tp:taxon-name-part taxon-name-part-type="genus" reg="Longidorus">L.</tp:taxon-name-part>
                        <tp:taxon-name-part taxon-name-part-type="species" reg="pauli">pauli</tp:taxon-name-part>
                      </tp:taxon-name></italic>
                  </td><td rowspan="1" colspan="1">4</td><td rowspan="1" colspan="1">23</td><td rowspan="1" colspan="1">23</td><td rowspan="1" colspan="1">3</td><td rowspan="1" colspan="1">23</td><td rowspan="1" colspan="1">4</td><td rowspan="1" colspan="1">3</td><td rowspan="1" colspan="1">1</td><td rowspan="1" colspan="1">2</td><td rowspan="1" colspan="1">1</td><td rowspan="1" colspan="1">7</td></tr><tr><td rowspan="1" colspan="1">
                    <italic><tp:taxon-name>
                        <tp:taxon-name-part taxon-name-part-type="genus" reg="Longidorus">L.</tp:taxon-name-part>
                        <tp:taxon-name-part taxon-name-part-type="species" reg="silvae">silvae</tp:taxon-name-part>
                      </tp:taxon-name></italic>
                  </td><td rowspan="1" colspan="1">45</td><td rowspan="1" colspan="1">23</td><td rowspan="1" colspan="1">34</td><td rowspan="1" colspan="1">1<bold>3</bold>*</td><td rowspan="1" colspan="1">3</td><td rowspan="1" colspan="1">34</td><td rowspan="1" colspan="1">2(3)</td><td rowspan="1" colspan="1">11</td><td rowspan="1" colspan="1">1</td><td rowspan="1" colspan="1">1</td><td rowspan="1" colspan="1">7</td></tr><tr><td rowspan="1" colspan="1">
                    <italic><tp:taxon-name>
                        <tp:taxon-name-part taxon-name-part-type="genus" reg="Longidorus">L.</tp:taxon-name-part>
                        <tp:taxon-name-part taxon-name-part-type="species" reg="kheirii">kheirii</tp:taxon-name-part>
                      </tp:taxon-name></italic>
                  </td><td rowspan="1" colspan="1">45</td><td rowspan="1" colspan="1">345</td><td rowspan="1" colspan="1">34</td><td rowspan="1" colspan="1">1<bold>3</bold>*</td><td rowspan="1" colspan="1">2</td><td rowspan="1" colspan="1">34</td><td rowspan="1" colspan="1">12</td><td rowspan="1" colspan="1">1</td><td rowspan="1" colspan="1">2</td><td rowspan="1" colspan="1">1</td><td rowspan="1" colspan="1">7</td></tr><tr><td rowspan="1" colspan="1">
                    <italic><tp:taxon-name>
                        <tp:taxon-name-part taxon-name-part-type="genus" reg="Longidorus">L.</tp:taxon-name-part>
                        <tp:taxon-name-part taxon-name-part-type="species" reg="uroshis">uroshis</tp:taxon-name-part>
                      </tp:taxon-name></italic>
                  </td><td rowspan="1" colspan="1">56</td><td rowspan="1" colspan="1">24</td><td rowspan="1" colspan="1">34</td><td rowspan="1" colspan="1">3</td><td rowspan="1" colspan="1">23</td><td rowspan="1" colspan="1">34</td><td rowspan="1" colspan="1">2</td><td rowspan="1" colspan="1">1</td><td rowspan="1" colspan="1">2</td><td rowspan="1" colspan="1">1</td><td rowspan="1" colspan="1">7</td></tr></tbody></table><table-wrap-foot><fn><p>Note: A – odontostyle length; B – lip region width; C – distance of guide ring to anterior body length; D – shape of anterior region; E – amphidial fovea shape; F – body length; G – index “<bold>a</bold>”; H – tail shape; I – presence/absence of male; J – number of juvenile stages; K – tail shape in first stage juvenile. *Changes in code D proposed.</p></fn></table-wrap-foot></table-wrap><p>The group of large <italic><tp:taxon-name><tp:taxon-name-part taxon-name-part-type="genus" reg="Longidorus">Longidorus</tp:taxon-name-part></tp:taxon-name></italic> species (code F34) with a moderately long odontostyle (code A45), pocket-shaped amphidial fovea, bilobed, symmetrical (code E2) or asymmetrical (code E3), normal arrangement of pharyngeal glands nuclei, short rounded tail (code H1) and digitate tail or tail with mucro (code K7) (according to <xref ref-type="bibr" rid="B38">Peneva et al. 2013</xref>) consists of a few species, namely: <italic><tp:taxon-name><tp:taxon-name-part taxon-name-part-type="genus" reg="Longidorus">L.</tp:taxon-name-part><tp:taxon-name-part taxon-name-part-type="species" reg="arthensis">arthensis</tp:taxon-name-part></tp:taxon-name></italic>; <italic><tp:taxon-name><tp:taxon-name-part taxon-name-part-type="genus" reg="Longidorus">L.</tp:taxon-name-part><tp:taxon-name-part taxon-name-part-type="species" reg="pauli">pauli</tp:taxon-name-part></tp:taxon-name></italic> Lamberti, Molinari, De Luca, Agostinelli &amp; Di Vito, 1999; <italic><tp:taxon-name><tp:taxon-name-part taxon-name-part-type="genus" reg="Longidorus">L.</tp:taxon-name-part><tp:taxon-name-part taxon-name-part-type="species" reg="kheirii">kheirii</tp:taxon-name-part></tp:taxon-name></italic> Pedram, Niknam, Robbins, Ye &amp; Karegar, 2008; <italic><tp:taxon-name><tp:taxon-name-part taxon-name-part-type="genus" reg="Longidorus">L.</tp:taxon-name-part><tp:taxon-name-part taxon-name-part-type="species" reg="silvae">silvae</tp:taxon-name-part></tp:taxon-name></italic> Roca, 1993; and <italic><tp:taxon-name><tp:taxon-name-part taxon-name-part-type="genus" reg="Longidorus">L.</tp:taxon-name-part><tp:taxon-name-part taxon-name-part-type="species" reg="uroshis">uroshis</tp:taxon-name-part></tp:taxon-name></italic> (Table <xref ref-type="table" rid="T2">2</xref>). The new species differs from these by the presence of peculiar inclusions in the intestine. Furthermore, it differs from:</p><p><!--PageBreak  --><italic><tp:taxon-name><tp:taxon-name-part taxon-name-part-type="genus" reg="Longidorus">L.</tp:taxon-name-part><tp:taxon-name-part taxon-name-part-type="species" reg="pauli">pauli</tp:taxon-name-part></tp:taxon-name></italic> by females having differently shaped amphidial pouches (asymmetrically vs symmetrically bilobed); plumper body (<bold>a</bold> = 95.7–119.5 vs 120.3–143.5); more posterior guide ring position (37–42 vs 27–36 μm); longer spicules (71.0–74.5 vs 61–69 μm); guiding piece in male sigmoid vs straight; different shape of tail in second- and third-stage juveniles (bluntly rounded vs conical) (<xref ref-type="bibr" rid="B28">Lamberti et al. 1999</xref>);</p><p><italic><tp:taxon-name><tp:taxon-name-part taxon-name-part-type="genus" reg="Longidorus">L.</tp:taxon-name-part><tp:taxon-name-part taxon-name-part-type="species" reg="uroshis">uroshis</tp:taxon-name-part></tp:taxon-name></italic> by females having a longer body (6.81–9.12 vs 5.6–7.6 mm); narrower lip region (average 14.6 (14.0–15.5) vs average 17 (15.0–20.5) μm), higher <bold>c</bold> (184.8–260.0 vs 120.4–162.0) and lower <bold>c</bold>’ values (0.7–0.8 vs 0.9–1.0) (<xref ref-type="bibr" rid="B23">Krnjaić et al. 2000</xref>);</p><p><italic><tp:taxon-name><tp:taxon-name-part taxon-name-part-type="genus" reg="Longidorus">L.</tp:taxon-name-part><tp:taxon-name-part taxon-name-part-type="species" reg="kheirii">kheirii</tp:taxon-name-part></tp:taxon-name></italic> by females having a narrower lip region (14.0–15.5 vs 19.5–23.0 μm) and pharyngeal bulb (25–29 vs 39.5–48 μm), higher <bold>c</bold> values (184.8–260.0 vs 119.0–167.8), <!--PageBreak  -->amphidial pouches deeply bilobed <italic>vs</italic> not to slightly bilobed; differently shaped tail of the first- and second-stage juvenile and different ovarium structure (<xref ref-type="bibr" rid="B35">Pedram et al. 2008</xref>).</p><p><italic><tp:taxon-name><tp:taxon-name-part taxon-name-part-type="genus" reg="Longidorus">L.</tp:taxon-name-part><tp:taxon-name-part taxon-name-part-type="species" reg="arthensis">arthensis</tp:taxon-name-part></tp:taxon-name></italic> by females having longer body (6.81–9.12 vs 5.14–6.74 mm) and odontostyle (114.0–127.5 vs 102.0–111.0 μm); asymmetrically vs evenly bilobed amphidial pouches, lower <bold>c</bold>’ values (0.7–0.8 vs 1.0); males with longer spicules (71.0–74.5 vs 60.0–66.0 μm) (<xref ref-type="bibr" rid="B7">Brown et al. 1994</xref>);</p><p><italic><tp:taxon-name><tp:taxon-name-part taxon-name-part-type="genus" reg="Longidorus">L.</tp:taxon-name-part><tp:taxon-name-part taxon-name-part-type="species" reg="silvae">silvae</tp:taxon-name-part></tp:taxon-name></italic> by females having two vs one nerve rings, differently shaped tail of the first-stage juvenile (subcylindrical, rarely cylindrical part/mucro with ventral position vs cylindrical mucro with central position), mucro shorter (9–11 vs 20–27 μm), higher <bold>c</bold> values (average 211.3 (184.8–260.0) vs average 166.7 (132.0–189.0) and posteriorly located vulva (50.9 (49.2–52.6) vs 48.6 (44.9–50.7) (<xref ref-type="bibr" rid="B40">Roca 1993</xref>). Males common vs absent (<xref ref-type="bibr" rid="B40">Roca 1993</xref>) or rare (<xref ref-type="bibr" rid="B3">Barsi and Lamberti 2004</xref>; <xref ref-type="bibr" rid="B4">Barsi et al. 2007</xref>).</p><p>Additionally, it can be differentiated from <italic><tp:taxon-name><tp:taxon-name-part taxon-name-part-type="genus" reg="Longidorus">L.</tp:taxon-name-part><tp:taxon-name-part taxon-name-part-type="species" reg="athesinus">athesinus</tp:taxon-name-part></tp:taxon-name></italic>, a phylogenetically related species (Fig. <xref ref-type="fig" rid="F9">9</xref>), by females having longer body (6.81–9.12 vs 3.7–5.8 mm) and odontostyle (114.0–127.5 vs 83.5–94.0 μm); higher <bold>a</bold> value (95.7–119.5 vs 56.2–88.1); differently shaped tail in first-stage juvenile (digitate vs bluntly conoid) (<xref ref-type="bibr" rid="B26">Lamberti et al. 1991</xref>);</p><p>Morphometrical data of the most similar species are presented in Table <xref ref-type="table" rid="T3">3</xref>.</p><table-wrap id="T3" position="float" orientation="portrait"><label>Table 3.</label><caption><p>Morphometric comparisons of <italic><tp:taxon-name><tp:taxon-name-part taxon-name-part-type="genus" reg="Longidorus">Longidorus</tp:taxon-name-part><tp:taxon-name-part taxon-name-part-type="species" reg="polyae">polyae</tp:taxon-name-part></tp:taxon-name></italic> sp. n. and related <italic><tp:taxon-name><tp:taxon-name-part taxon-name-part-type="genus" reg="Longidorus">Longidorus</tp:taxon-name-part></tp:taxon-name></italic> spp. with similar morphological characters and DNA sequences.</p></caption><table id="TID0EV5AI" rules="all"><tbody><tr><th rowspan="1" colspan="1">Species</th><th rowspan="1" colspan="1">L (mm)</th><th rowspan="1" colspan="1">a</th><th rowspan="1" colspan="1">c’</th><th rowspan="1" colspan="1">Odontostyle length (µm)</th><th rowspan="1" colspan="1">Lip region width (µm)</th><th rowspan="1" colspan="1">Guide ring position (µm)</th></tr><tr><td rowspan="1" colspan="1">
                    <bold><italic><tp:taxon-name>
                          <tp:taxon-name-part taxon-name-part-type="genus" reg="Longidorus">L.</tp:taxon-name-part>
                          <tp:taxon-name-part taxon-name-part-type="species" reg="polyae">polyae</tp:taxon-name-part>
                        </tp:taxon-name></italic></bold>
                  </td><td rowspan="1" colspan="1">
                    <bold>6.81–9.12</bold>
                  </td><td rowspan="1" colspan="1">
                    <bold>95.7–119.5</bold>
                  </td><td rowspan="1" colspan="1">
                    <bold>0.7–0.8</bold>
                  </td><td rowspan="1" colspan="1">
                    <bold>114–127.5</bold>
                  </td><td rowspan="1" colspan="1">
                    <bold>14–15.5</bold>
                  </td><td rowspan="1" colspan="1">
                    <bold>37–42</bold>
                  </td></tr><tr><td rowspan="1" colspan="1">
                    <italic><tp:taxon-name>
                        <tp:taxon-name-part taxon-name-part-type="genus" reg="Longidorus">L.</tp:taxon-name-part>
                        <tp:taxon-name-part taxon-name-part-type="species" reg="arthensis">arthensis</tp:taxon-name-part>
                      </tp:taxon-name></italic>
                  </td><td rowspan="1" colspan="1">5.14–6.74</td><td rowspan="1" colspan="1">74.5–110</td><td rowspan="1" colspan="1">0.8–1.1</td><td rowspan="1" colspan="1">102–111</td><td rowspan="1" colspan="1">14–17</td><td rowspan="1" colspan="1">30–38</td></tr><tr><td rowspan="1" colspan="1">
                    <italic><tp:taxon-name>
                        <tp:taxon-name-part taxon-name-part-type="genus" reg="Longidorus">L.</tp:taxon-name-part>
                        <tp:taxon-name-part taxon-name-part-type="species" reg="athesinus">athesinus</tp:taxon-name-part>
                      </tp:taxon-name></italic>
                  </td><td rowspan="1" colspan="1">3.7–5.8</td><td rowspan="1" colspan="1">56.2–88.1</td><td rowspan="1" colspan="1">0.7–1.1</td><td rowspan="1" colspan="1">83.5–94</td><td rowspan="1" colspan="1">14–18</td><td rowspan="1" colspan="1">32–38</td></tr><tr><td rowspan="1" colspan="1">
                    <italic><tp:taxon-name>
                        <tp:taxon-name-part taxon-name-part-type="genus" reg="Longidorus">L.</tp:taxon-name-part>
                        <tp:taxon-name-part taxon-name-part-type="species" reg="kheirii">kheirii</tp:taxon-name-part>
                      </tp:taxon-name></italic>
                  </td><td rowspan="1" colspan="1">6.7–9.0</td><td rowspan="1" colspan="1">60.3–82</td><td rowspan="1" colspan="1">0.6–0.9</td><td rowspan="1" colspan="1">113–130</td><td rowspan="1" colspan="1">19.5–23</td><td rowspan="1" colspan="1">36.5–45</td></tr><tr><td rowspan="1" colspan="1">
                    <italic><tp:taxon-name>
                        <tp:taxon-name-part taxon-name-part-type="genus" reg="Longidorus">L.</tp:taxon-name-part>
                        <tp:taxon-name-part taxon-name-part-type="species" reg="pauli">pauli</tp:taxon-name-part>
                      </tp:taxon-name></italic>
                  </td><td rowspan="1" colspan="1">6.5–8.6</td><td rowspan="1" colspan="1">120.3–143.5</td><td rowspan="1" colspan="1">0.8–1.0</td><td rowspan="1" colspan="1">102–118</td><td rowspan="1" colspan="1">14–17</td><td rowspan="1" colspan="1">27–36</td></tr><tr><td rowspan="1" colspan="1">
                    <italic><tp:taxon-name>
                        <tp:taxon-name-part taxon-name-part-type="genus" reg="Longidorus">L.</tp:taxon-name-part>
                        <tp:taxon-name-part taxon-name-part-type="species" reg="silvae">silvae</tp:taxon-name-part>
                      </tp:taxon-name></italic>
                  </td><td rowspan="1" colspan="1">5.9–8.0</td><td rowspan="1" colspan="1">87.5–123.5</td><td rowspan="1" colspan="1">0.72–0.84</td><td rowspan="1" colspan="1">113.5–133.0</td><td rowspan="1" colspan="1">14.0–17.0</td><td rowspan="1" colspan="1">37.0–44.0</td></tr><tr><td rowspan="1" colspan="1">
                    <italic><tp:taxon-name>
                        <tp:taxon-name-part taxon-name-part-type="genus" reg="Longidorus">L.</tp:taxon-name-part>
                        <tp:taxon-name-part taxon-name-part-type="species" reg="uroshis">uroshis</tp:taxon-name-part>
                      </tp:taxon-name></italic>
                  </td><td rowspan="1" colspan="1">5.6–7.6</td><td rowspan="1" colspan="1">96.9–108.9</td><td rowspan="1" colspan="1">0.9–1.0</td><td rowspan="1" colspan="1">125–144</td><td rowspan="1" colspan="1">15–20.5</td><td rowspan="1" colspan="1">38–47</td></tr></tbody></table><table-wrap-foot><fn><p>Note: Decimals are omitted for measurements in μm.</p></fn></table-wrap-foot></table-wrap></tp:treatment-sec><tp:treatment-sec sec-type="etymology" id="SECID0EWOBG"><title>Etymology.</title><p>Named after the first author’s sister Mrs Polya Kadiyska, a school teacher of art and iconography at the “Nikola Obretenov” Primary school in Rousse, Bulgaria.</p></tp:treatment-sec><tp:treatment-sec><!--Section generated to contain objects referenced in tp:taxon-treatment.--><fig id="F9" position="float" orientation="portrait"><label>Figure 9.</label><caption><p>Phylogenetic tree using D2-D3 expansion segments of the 28S rRNA gene inferred from a Bayesian analysis with GTR+I+G model. Numbers represent the Bayesian posterior probabilities.</p></caption><graphic xmlns:xlink="http://www.w3.org/1999/xlink" xlink:href="zookeys-830-075-g009.jpg" position="float" orientation="portrait" xlink:type="simple" id="oo_273632.jpg"/></fig><fig id="F10" position="float" orientation="portrait"><label>Figure 10.</label><caption><p>Phylogenetic tree using 18S rRNA gene inferred from a Bayesian analysis with GTR+I+G model. Numbers represent the Bayesian posterior probabilities.</p></caption><graphic xmlns:xlink="http://www.w3.org/1999/xlink" xlink:href="zookeys-830-075-g010.jpg" position="float" orientation="portrait" xlink:type="simple" id="oo_273633.jpg"/></fig></tp:treatment-sec><ref-list><ref id="B10"><mixed-citation xmlns:xlink="http://www.w3.org/1999/xlink" xlink:type="simple"><person-group><name name-style="western"><surname>Chen</surname><given-names>Q</given-names></name><name name-style="western"><surname>Hooper</surname><given-names>DJ</given-names></name><name name-style="western"><surname>Loof</surname><given-names>PA</given-names></name><name name-style="western"><surname>Xu</surname><given-names>J</given-names></name></person-group> (<year>1997</year>) <article-title>A revised polytomous key for the identification of species of the genus <italic><tp:taxon-name><tp:taxon-name-part taxon-name-part-type="genus">Longidorus</tp:taxon-name-part></tp:taxon-name></italic> Micoletzky, 1922 (<tp:taxon-name><tp:taxon-name-part taxon-name-part-type="phylum">Nematoda</tp:taxon-name-part></tp:taxon-name>: <tp:taxon-name><tp:taxon-name-part taxon-name-part-type="superfamily">Dorylaimoidea</tp:taxon-name-part></tp:taxon-name>).</article-title><source>Fundamental and Applied Nematology</source><volume>20</volume>(<issue>1</issue>): <fpage>15</fpage>–<lpage>28</lpage>. <ext-link xlink:type="simple" ext-link-type="doi" xlink:href="10.1163/156854199507974">https://doi.org/10.1163/156854199507974</ext-link></mixed-citation></ref><ref id="B38"><mixed-citation xmlns:xlink="http://www.w3.org/1999/xlink" xlink:type="simple"><person-group><name name-style="western"><surname>Peneva</surname><given-names>VK</given-names></name><name name-style="western"><surname>Lazarova</surname><given-names>SS</given-names></name><name name-style="western"><surname>De Luca</surname><given-names>F</given-names></name><name name-style="western"><surname>Brown</surname><given-names>DJF</given-names></name></person-group> (<year>2013</year>) <article-title>Description of <italic><tp:taxon-name><tp:taxon-name-part taxon-name-part-type="genus">Longidorus</tp:taxon-name-part><tp:taxon-name-part taxon-name-part-type="species">cholevae</tp:taxon-name-part></tp:taxon-name></italic> n. sp. (<tp:taxon-name><tp:taxon-name-part taxon-name-part-type="phylum">Nematoda</tp:taxon-name-part></tp:taxon-name>, <tp:taxon-name><tp:taxon-name-part taxon-name-part-type="order">Dorylaimida</tp:taxon-name-part></tp:taxon-name>) from a riparian habitat in the Rila Mountains, Bulgaria.</article-title><source>ZooKeys</source><volume>330</volume>: <fpage>1</fpage>–<lpage>26</lpage>. <ext-link xlink:type="simple" ext-link-type="doi" xlink:href="10.3897/zookeys.330.5750">https://doi.org/10.3897/zookeys.330.5750</ext-link></mixed-citation></ref><ref id="B28"><mixed-citation xmlns:xlink="http://www.w3.org/1999/xlink" xlink:type="simple"><person-group><name name-style="western"><surname>Lamberti</surname><given-names>F</given-names></name><name name-style="western"><surname>Molinari</surname><given-names>S</given-names></name><name name-style="western"><surname>De Luca</surname><given-names>F</given-names></name><name name-style="western"><surname>Agostinelli</surname><given-names>A</given-names></name><name name-style="western"><surname>Di Vito</surname><given-names>M</given-names></name></person-group> (<year>1999</year>) <article-title>Longidorids (<tp:taxon-name><tp:taxon-name-part taxon-name-part-type="phylum">Nematoda</tp:taxon-name-part></tp:taxon-name>: <tp:taxon-name><tp:taxon-name-part taxon-name-part-type="order">Dorylaimida</tp:taxon-name-part></tp:taxon-name>) from Syria with a description of <italic><tp:taxon-name><tp:taxon-name-part taxon-name-part-type="genus">Longidorus</tp:taxon-name-part><tp:taxon-name-part taxon-name-part-type="species">pauli</tp:taxon-name-part></tp:taxon-name></italic> sp. n. and <italic><tp:taxon-name><tp:taxon-name-part taxon-name-part-type="genus">Paralongidorus</tp:taxon-name-part><tp:taxon-name-part taxon-name-part-type="species">halepensis</tp:taxon-name-part></tp:taxon-name></italic> sp. n. with sod isozymes and PCR RLFP profiles.</article-title><source>Nematologia Mediterranea</source><volume>27</volume>: <fpage>63</fpage>–<lpage>78</lpage>.</mixed-citation></ref><ref id="B23"><mixed-citation xmlns:xlink="http://www.w3.org/1999/xlink" xlink:type="simple"><person-group><name name-style="western"><surname>Krnjaić</surname><given-names>D</given-names></name><name name-style="western"><surname>Lamberti</surname><given-names>F</given-names></name><name name-style="western"><surname>Krnjaić</surname><given-names>S</given-names></name><name name-style="western"><surname>Agostinelli</surname><given-names>A</given-names></name><name name-style="western"><surname>Radicci</surname><given-names>V</given-names></name></person-group> (<year>2000</year>) <article-title>Three new longidorids (<tp:taxon-name><tp:taxon-name-part taxon-name-part-type="phylum">Nematoda</tp:taxon-name-part></tp:taxon-name>: <tp:taxon-name><tp:taxon-name-part taxon-name-part-type="order">Dorylaimida</tp:taxon-name-part></tp:taxon-name>) from Montenegro.</article-title><source>Nematologia Mediterranea</source><volume>28</volume>: <fpage>235</fpage>–<lpage>248</lpage>.</mixed-citation></ref><ref id="B35"><mixed-citation xmlns:xlink="http://www.w3.org/1999/xlink" xlink:type="simple"><person-group><name name-style="western"><surname>Pedram</surname><given-names>M</given-names></name><name name-style="western"><surname>Niknam</surname><given-names>G</given-names></name><name name-style="western"><surname>Robbins</surname><given-names>RT</given-names></name><name name-style="western"><surname>Ye</surname><given-names>W</given-names></name><name name-style="western"><surname>Karegar</surname><given-names>A</given-names></name></person-group> (<year>2008</year>) <article-title><italic><tp:taxon-name><tp:taxon-name-part taxon-name-part-type="genus">Longidorus</tp:taxon-name-part><tp:taxon-name-part taxon-name-part-type="species">kheirii</tp:taxon-name-part></tp:taxon-name></italic> n. sp. (<tp:taxon-name><tp:taxon-name-part taxon-name-part-type="phylum">Nematoda</tp:taxon-name-part></tp:taxon-name>: <tp:taxon-name><tp:taxon-name-part taxon-name-part-type="family">Longidoridae</tp:taxon-name-part></tp:taxon-name>) from Iran.</article-title><source>Systematic Prasitology</source><volume>71</volume>: <fpage>199</fpage>–<lpage>211</lpage>. <ext-link xlink:type="simple" ext-link-type="doi" xlink:href="10.1007/s11230-008-9148-4">https://doi.org/10.1007/s11230-008-9148-4</ext-link></mixed-citation></ref><ref id="B7"><mixed-citation xmlns:xlink="http://www.w3.org/1999/xlink" xlink:type="simple"><person-group><name name-style="western"><surname>Brown</surname><given-names>DJF</given-names></name><name name-style="western"><surname>Grunder</surname><given-names>J</given-names></name><name name-style="western"><surname>Hooper</surname><given-names>DJ</given-names></name><name name-style="western"><surname>Klingler</surname><given-names>J</given-names></name><name name-style="western"><surname>Kunz</surname><given-names>P</given-names></name></person-group> (<year>1994</year>) <article-title><italic><tp:taxon-name><tp:taxon-name-part taxon-name-part-type="genus">Longidorus</tp:taxon-name-part><tp:taxon-name-part taxon-name-part-type="species">arthensis</tp:taxon-name-part></tp:taxon-name></italic> sp. n. (<tp:taxon-name><tp:taxon-name-part taxon-name-part-type="phylum">Nematoda</tp:taxon-name-part></tp:taxon-name>: <tp:taxon-name><tp:taxon-name-part taxon-name-part-type="family">Longidoridae</tp:taxon-name-part></tp:taxon-name>), a vector of cherry rosette disease caused by a new nepovirus in cherry trees in Switzerland.</article-title><source>Nematologica</source><volume>40</volume>: <fpage>133</fpage>–<lpage>149</lpage>. <ext-link xlink:type="simple" ext-link-type="doi" xlink:href="10.1163/003525994X00094">https://doi.org/10.1163/003525994X00094</ext-link></mixed-citation></ref><ref id="B40"><mixed-citation xmlns:xlink="http://www.w3.org/1999/xlink" xlink:type="simple"><person-group><name name-style="western"><surname>Roca</surname><given-names>F</given-names></name></person-group> (<year>1993</year>) <article-title><italic><tp:taxon-name><tp:taxon-name-part taxon-name-part-type="genus">Longidorus</tp:taxon-name-part><tp:taxon-name-part taxon-name-part-type="species">silvae</tp:taxon-name-part></tp:taxon-name></italic> sp. n. (<tp:taxon-name><tp:taxon-name-part taxon-name-part-type="phylum">Nematoda</tp:taxon-name-part></tp:taxon-name>: <tp:taxon-name><tp:taxon-name-part taxon-name-part-type="family">Longidoridae</tp:taxon-name-part></tp:taxon-name>) from Italy.</article-title><source>Nematologia Mediterranea</source><volume>16</volume>: <fpage>211</fpage>–<lpage>214</lpage>.</mixed-citation></ref><ref id="B3"><mixed-citation xmlns:xlink="http://www.w3.org/1999/xlink" xlink:type="simple"><person-group><name name-style="western"><surname>Barsi</surname><given-names>L</given-names></name><name name-style="western"><surname>Lamberti</surname><given-names>F</given-names></name></person-group> (<year>2004</year>) <article-title><italic><tp:taxon-name><tp:taxon-name-part taxon-name-part-type="genus">Longidorus</tp:taxon-name-part><tp:taxon-name-part taxon-name-part-type="species">silvae</tp:taxon-name-part></tp:taxon-name></italic> Roca, 1993 (<tp:taxon-name><tp:taxon-name-part taxon-name-part-type="phylum">Nematoda</tp:taxon-name-part></tp:taxon-name>: <tp:taxon-name><tp:taxon-name-part taxon-name-part-type="family">Longidoridae</tp:taxon-name-part></tp:taxon-name>): a first record from the former territory of Yugoslavia and the description of a male specimen.</article-title><source>Russian Journal of Nematology</source><volume>12</volume>: <fpage>97</fpage>–<lpage>105</lpage>.</mixed-citation></ref><ref id="B4"><mixed-citation xmlns:xlink="http://www.w3.org/1999/xlink" xlink:type="simple"><person-group><name name-style="western"><surname>Barsi</surname><given-names>L</given-names></name><name name-style="western"><surname>Lamberti</surname><given-names>F</given-names></name><name name-style="western"><surname>De Luca</surname><given-names>F</given-names></name></person-group> (<year>2007</year>) <article-title>Morphological and molecular characterisation of <italic><tp:taxon-name><tp:taxon-name-part taxon-name-part-type="genus">Longidorus</tp:taxon-name-part><tp:taxon-name-part taxon-name-part-type="species">danuvii</tp:taxon-name-part></tp:taxon-name></italic> sp. n. and <italic><tp:taxon-name><tp:taxon-name-part taxon-name-part-type="genus">L.</tp:taxon-name-part><tp:taxon-name-part taxon-name-part-type="species">silvae</tp:taxon-name-part></tp:taxon-name></italic> Roca, 1993 (<tp:taxon-name><tp:taxon-name-part taxon-name-part-type="phylum">Nematoda</tp:taxon-name-part></tp:taxon-name>: <tp:taxon-name><tp:taxon-name-part taxon-name-part-type="order">Dorylaimida</tp:taxon-name-part></tp:taxon-name>) from Serbia.</article-title><source>Nematology</source><volume>9</volume>(<issue>4</issue>): <fpage>585</fpage>–<lpage>598</lpage>. <ext-link xlink:type="simple" ext-link-type="doi" xlink:href="10.1163/156854107781487279">https://doi.org/10.1163/156854107781487279</ext-link></mixed-citation></ref><ref id="B26"><mixed-citation xmlns:xlink="http://www.w3.org/1999/xlink" xlink:type="simple"><person-group><name name-style="western"><surname>Lamberti</surname><given-names>F</given-names></name><name name-style="western"><surname>Coiro</surname><given-names>MI</given-names></name><name name-style="western"><surname>Agostinelli</surname><given-names>A</given-names></name></person-group> (<year>1991</year>) <article-title><italic><tp:taxon-name><tp:taxon-name-part taxon-name-part-type="genus">Longidorus</tp:taxon-name-part><tp:taxon-name-part taxon-name-part-type="species">athesinus</tp:taxon-name-part></tp:taxon-name></italic> sp.n. (<tp:taxon-name><tp:taxon-name-part taxon-name-part-type="phylum">Nematoda</tp:taxon-name-part></tp:taxon-name>: <tp:taxon-name><tp:taxon-name-part taxon-name-part-type="order">Dorylaimida</tp:taxon-name-part></tp:taxon-name>) From Northern Italy.</article-title><source>Nematologia Mediterranea</source><volume>19</volume>: <fpage>163</fpage>–<lpage>167</lpage>.</mixed-citation></ref></ref-list></tp:taxon-treatment>
