# Supplementary material for: Molecular and morphological characterisation of Longidoruspolyae sp. n. and L.pisi Edward, Misra & Singh, 1964 (Dorylaimida, Longidoridae) from Bulgaria
Source: Zookeys. 2019 Mar 14;830:75–98. doi: 10.3897/zookeys.830.32188 (PMC6428786; doi:10.3897/zookeys.830.32188)
Supplement: XML Treatment for Longidorus pisi [file zookeys.830.32188-treatment2.xml]

<!DOCTYPE tp:taxon-treatment
  PUBLIC "-//TaxonX//DTD Taxonomic Treatment Publishing DTD v0 20100105//EN" "tax-treatment-NSO.dtd">
<tp:taxon-treatment xmlns:tp="http://www.plazi.org/taxpub"><tp:treatment-meta><kwd-group><label>Taxon classification</label><kwd><named-content xmlns:xlink="http://www.w3.org/1999/xlink" content-type="kingdom">Animalia</named-content></kwd><kwd><named-content xmlns:xlink="http://www.w3.org/1999/xlink" content-type="order">Dorylaimida</named-content></kwd><kwd><named-content xmlns:xlink="http://www.w3.org/1999/xlink" content-type="family">Longidoridae</named-content></kwd></kwd-group><mixed-citation publication-type="journal"><person-group><name><surname>Lazarova</surname><given-names>Stela S.</given-names></name><name><surname>Elshishka</surname><given-names>Milka</given-names></name><name><surname>Radoslavov</surname><given-names>Georgi</given-names></name><name><surname>Lozanova</surname><given-names>Lydmila</given-names></name><name><surname>Hristov</surname><given-names>Peter</given-names></name><name><surname>Mladenov</surname><given-names>Alexander</given-names></name><name><surname>Zheng</surname><given-names>Jingwu</given-names></name><name><surname>Fanelli</surname><given-names>Elena</given-names></name><name><surname>Francesca De Luca</surname><given-names/></name><name><surname>Peneva</surname><given-names>Vlada K.</given-names></name></person-group><article-title>Molecular and morphological characterisation of <italic><tp:taxon-name><tp:taxon-name-part taxon-name-part-type="genus" reg="Longidorus">Longidorus</tp:taxon-name-part><tp:taxon-name-part taxon-name-part-type="species" reg="polyae">polyae</tp:taxon-name-part></tp:taxon-name></italic> sp. n. and <italic><tp:taxon-name><tp:taxon-name-part taxon-name-part-type="genus" reg="Longidorus">L.</tp:taxon-name-part><tp:taxon-name-part taxon-name-part-type="species" reg="pisi">pisi</tp:taxon-name-part></tp:taxon-name></italic> Edward, Misra &amp; Singh, 1964 (<tp:taxon-name><tp:taxon-name-part taxon-name-part-type="order">Dorylaimida</tp:taxon-name-part></tp:taxon-name>, <tp:taxon-name><tp:taxon-name-part taxon-name-part-type="family">Longidoridae</tp:taxon-name-part></tp:taxon-name>) from Bulgaria</article-title><source>Zookeys</source><day>14</day><month>3</month><year>2019</year><volume>830</volume><fpage>75</fpage><lpage>98</lpage><pub-id pub-id-type="doi">10.3897/zookeys.830.32188</pub-id></mixed-citation></tp:treatment-meta><tp:nomenclature><tp:taxon-name>
            <tp:taxon-name-part taxon-name-part-type="genus" reg="Longidorus">Longidorus</tp:taxon-name-part>
            <tp:taxon-name-part taxon-name-part-type="species" reg="pisi">pisi</tp:taxon-name-part>
          </tp:taxon-name><tp:taxon-authority>Edward, Misra &amp; Singh, 1964</tp:taxon-authority><tp:nomenclature-citation-list><tp:nomenclature-citation><tp:taxon-name>
                <tp:taxon-name-part taxon-name-part-type="genus" reg="Longidorus"/>
                <tp:taxon-name-part taxon-name-part-type="species" reg="pisi"/>
              </tp:taxon-name><comment>= <tp:taxon-name><tp:taxon-name-part taxon-name-part-type="genus" reg="Longidorus">Longidorus</tp:taxon-name-part><tp:taxon-name-part taxon-name-part-type="species" reg="latocephalus">latocephalus</tp:taxon-name-part></tp:taxon-name> Lamberti, Choleva &amp; Agostinelli, 1983 </comment></tp:nomenclature-citation></tp:nomenclature-citation-list></tp:nomenclature><tp:treatment-sec sec-type="notes" id="SECID0EMQBG"><title>Notes.</title><p>Morphological and morphometric data for females and juvenile stages are presented in Table <xref ref-type="table" rid="T4">4</xref> and in Figure <xref ref-type="fig" rid="F8">8</xref>. The morphometric data obtained in this study agreed with those of <italic><tp:taxon-name><tp:taxon-name-part taxon-name-part-type="genus" reg="Longidorus">L.</tp:taxon-name-part><tp:taxon-name-part taxon-name-part-type="species" reg="latocephalus">latocephalus</tp:taxon-name-part></tp:taxon-name></italic> from its type locality (<xref ref-type="bibr" rid="B25">Lamberti et al. 1983</xref>) and several additional populations studied by <xref ref-type="bibr" rid="B27">Lamberti et al. (1997)</xref>. Furthermore, when compared to the type population of <italic><tp:taxon-name><tp:taxon-name-part taxon-name-part-type="genus" reg="Longidorus">L.</tp:taxon-name-part><tp:taxon-name-part taxon-name-part-type="species" reg="pisi">pisi</tp:taxon-name-part></tp:taxon-name></italic> (<xref ref-type="bibr" rid="B14">Edward et al. 1964</xref>), specimens from our populations <!--PageBreak  --><!--PageBreak  -->revealed longer odontostyle (average 75 (72–79) and average 76 (74–78) vs 58 (56–61) μm) and odontophore (average 50 (45–53) and average 49 (46–53) vs average 42.7 (35–43) μm); longer distances anterior end to guide (average 44 (42–46) vs average 32 (31–35) μm) and nerve ring (average 147 (138–151) and 141 (132–150) vs average 133 μm); wider (average 10.6 vs 7.5 μm) and higher (5–6 vs 3.5 μm) lip region and lower <!--PageBreak  --><bold>c</bold>’ ratio (average 1.9 (1.5–2.0) and average 1.7 (1.5–1.8) vs average 2.5 (2.4–2.6). The morphometrics of our populations were more similar to the Iranian population of <italic><tp:taxon-name><tp:taxon-name-part taxon-name-part-type="genus" reg="Longidorus">L.</tp:taxon-name-part><tp:taxon-name-part taxon-name-part-type="species" reg="pisi">pisi</tp:taxon-name-part></tp:taxon-name></italic> (Saveh, Markazi province) for which a D2-D3 expansion domain of 28S rRNA gene sequence identical to ours is available (<xref ref-type="bibr" rid="B36">Pedram et al. 2012</xref>). Differences in a few characters were observed, e.g. smaller <bold>a</bold> (average 125.2 (117.2–132.1) and 127.3 (119.8–132.9) vs 139.4 (134.8–144.6) and <bold>c</bold>’ (average 1.9 (1.5–2.0) and average 1.7 (1.5–1.8) vs average 2.5 (2.3–2.9) values, larger diameter at anus level (average 22.9 (21–24.5) and average 20.5 (20–22) vs average 18.1 (16–19) μm) and slightly shorter tail (average 38.9 (36–43) and average 39.1 (37–42) vs average 45 (43–47) μm) compared to the latter population.</p><table-wrap id="T4" position="float" orientation="portrait"><label>Table 4.</label><caption><p>Measurements of adults and juveniles of <italic><tp:taxon-name><tp:taxon-name-part taxon-name-part-type="genus" reg="Longidorus">Longidorus</tp:taxon-name-part><tp:taxon-name-part taxon-name-part-type="species" reg="pisi">pisi</tp:taxon-name-part></tp:taxon-name></italic> (mean ± standard deviation, with range) from different crops in Bulgaria. All measurements in micrometers except body length (mm).</p></caption><table id="TID0EMKBI" rules="all"><tbody><tr><th rowspan="4" colspan="1"><break/> Host<break/><break/> Character</th><th rowspan="1" colspan="1">Petrich</th><th rowspan="1" colspan="1">Sandanski</th><th rowspan="1" colspan="1">Kromidovo</th><th rowspan="1" colspan="3">Petrich</th></tr><tr><th rowspan="1" colspan="1">
                    <italic><tp:taxon-name>
                        <tp:taxon-name-part taxon-name-part-type="genus" reg="Nicotiana">Nicotiana</tp:taxon-name-part>
                        <tp:taxon-name-part taxon-name-part-type="species" reg="tabacum">tabacum</tp:taxon-name-part>
                      </tp:taxon-name></italic>
                  </th><th rowspan="1" colspan="2">
                    <italic><tp:taxon-name>
                        <tp:taxon-name-part taxon-name-part-type="genus" reg="Vitis">Vitis</tp:taxon-name-part>
                        <tp:taxon-name-part taxon-name-part-type="species" reg="vinifera">vinifera</tp:taxon-name-part>
                      </tp:taxon-name></italic>
                  </th><th rowspan="1" colspan="3">
                    <italic><tp:taxon-name>
                        <tp:taxon-name-part taxon-name-part-type="genus" reg="Nicotiana">Nicotiana</tp:taxon-name-part>
                        <tp:taxon-name-part taxon-name-part-type="species" reg="tabacum">tabacum</tp:taxon-name-part>
                      </tp:taxon-name></italic>
                  </th></tr><tr><th rowspan="1" colspan="1">female</th><th rowspan="1" colspan="1">female</th><th rowspan="1" colspan="1">female</th><th rowspan="1" colspan="1">J1</th><th rowspan="1" colspan="1">J2</th><th rowspan="1" colspan="1">J3</th></tr><tr><th rowspan="1" colspan="1">n = 9</th><th rowspan="1" colspan="1">n = 6</th><th rowspan="1" colspan="1">n = 2</th><th rowspan="1" colspan="1">n = 2</th><th rowspan="1" colspan="1">n = 9</th><th rowspan="1" colspan="1">n = 2</th></tr><tr><td rowspan="1" colspan="1">L</td><td rowspan="1" colspan="1">4.02 ± 0.2 (3.77–4.28)</td><td rowspan="1" colspan="1">3.73 ± 0.2 (3.37–3.91)</td><td rowspan="1" colspan="1">3.17, 3.91</td><td rowspan="1" colspan="1">1.10, 1.21</td><td rowspan="1" colspan="1">1.8 ± 0.2 (1.55–2.07)</td><td rowspan="1" colspan="1">2.71, 2.65</td></tr><tr><td rowspan="1" colspan="1">a</td><td rowspan="1" colspan="1">125.2 ± 6.3 (117.2–132.1)</td><td rowspan="1" colspan="1">127.3 ± 5.2 (119.8–132.9)</td><td rowspan="1" colspan="1">113.7, 129.5</td><td rowspan="1" colspan="1">68.7, 68.6</td><td rowspan="1" colspan="1">82.2 ± 4.7 (75.8–88.6)</td><td rowspan="1" colspan="1">104.0, 99.1</td></tr><tr><td rowspan="1" colspan="1">b</td><td rowspan="1" colspan="1">12.1 ± 0.9 (10.9–13.4)</td><td rowspan="1" colspan="1">11.8 ± 1.2 (10.3–13.2)</td><td rowspan="1" colspan="1">8.8, 11.9</td><td rowspan="1" colspan="1">5.0, 5.7</td><td rowspan="1" colspan="1">6.8 ± 0.7 (5.9–8.2)</td><td rowspan="1" colspan="1">9.5, 9.1</td></tr><tr><td rowspan="1" colspan="1">c</td><td rowspan="1" colspan="1">102.8 ± 4.2 (96.7–111.3)</td><td rowspan="1" colspan="1">95.5 ± 5.7 (87.2–102.0)</td><td rowspan="1" colspan="1">80.9, 94.7</td><td rowspan="1" colspan="1">34.1, 38.2</td><td rowspan="1" colspan="1">46.2 ± 3.2 (41.2–50.3)</td><td rowspan="1" colspan="1">54.6, 63.7</td></tr><tr><td rowspan="1" colspan="1">c’</td><td rowspan="1" colspan="1">1.7 ± 0.1 (1.5–1.8)</td><td rowspan="1" colspan="1">1.9 ± 0.11 (1.7–2.0)</td><td rowspan="1" colspan="1">2.0, 2.0</td><td rowspan="1" colspan="1">3.0, 2.6</td><td rowspan="1" colspan="1">2.7 ± 0.2 2.5–2.9)</td><td rowspan="1" colspan="1">2.4, 2.2</td></tr><tr><td rowspan="1" colspan="1">V (%)</td><td rowspan="1" colspan="1">48.4 ± 0.9 (47.0–49.7)</td><td rowspan="1" colspan="1">50.9 ± 0.6 (50.2–51.7)</td><td rowspan="1" colspan="1">51.4, 51.4</td><td rowspan="1" colspan="1"/><td rowspan="1" colspan="1"/><td rowspan="1" colspan="1"/></tr><tr><td rowspan="1" colspan="1">G1 (%)</td><td rowspan="1" colspan="1">5.3 ± 0.6 (4.9–6.2)</td><td rowspan="1" colspan="1"/><td rowspan="1" colspan="1"/><td rowspan="1" colspan="1"/><td rowspan="1" colspan="1"/><td rowspan="1" colspan="1"/></tr><tr><td rowspan="1" colspan="1">G2 (%)</td><td rowspan="1" colspan="1">5.7 ± 0.6 (5.2–6.6)</td><td rowspan="1" colspan="1"/><td rowspan="1" colspan="1"/><td rowspan="1" colspan="1"/><td rowspan="1" colspan="1"/><td rowspan="1" colspan="1"/></tr><tr><td rowspan="1" colspan="1">Odontostyle</td><td rowspan="1" colspan="1">74.8 ± 2.3 (72–79)</td><td rowspan="1" colspan="1">76.1 ± 1.7 (74–78)</td><td rowspan="1" colspan="1">75, 78</td><td rowspan="1" colspan="1">47.5, 46.5</td><td rowspan="1" colspan="1">52.9 ± 1.3 (50–55)</td><td rowspan="1" colspan="1">59, 59</td></tr><tr><td rowspan="1" colspan="1">Replacement odontostyle</td><td rowspan="1" colspan="1"/><td rowspan="1" colspan="1"/><td rowspan="1" colspan="1"/><td rowspan="1" colspan="1">53, 53</td><td rowspan="1" colspan="1">63.2 ± 1.5 (61–65)</td><td rowspan="1" colspan="1">76, 77</td></tr><tr><td rowspan="1" colspan="1">Odontophore</td><td rowspan="1" colspan="1">49.8 ± 2.8 (45–53)</td><td rowspan="1" colspan="1">49.4 ± 2.8 (46–53)</td><td rowspan="1" colspan="1">50</td><td rowspan="1" colspan="1"/><td rowspan="1" colspan="1">39.3 ± 2.1 (37–42)</td><td rowspan="1" colspan="1"/></tr><tr><td rowspan="1" colspan="1">Anterior end to guide ring</td><td rowspan="1" colspan="1">44.1 ± 1.6 (42–46)</td><td rowspan="1" colspan="1">43.6 ± 0.9 (43–45)</td><td rowspan="1" colspan="1">44, 42</td><td rowspan="1" colspan="1">25, –</td><td rowspan="1" colspan="1">31.7 ± 1.4 (30–34)</td><td rowspan="1" colspan="1">36, 36</td></tr><tr><td rowspan="1" colspan="1">Pharyngeal bulbus length</td><td rowspan="1" colspan="1">69.1 ± 2.9 (65–73)</td><td rowspan="1" colspan="1">71.3 ± 1.4 (69.5–74)</td><td rowspan="1" colspan="1">76, 74</td><td rowspan="1" colspan="1">45, 37</td><td rowspan="1" colspan="1">51.5 ± 3.3 (47–56)</td><td rowspan="1" colspan="1">63, 62</td></tr><tr><td rowspan="1" colspan="1">Anterior to nerve ring</td><td rowspan="1" colspan="1">147.4 ± 5.0 (138–151)</td><td rowspan="1" colspan="1">141.4 ± 6.2 (132–150)</td><td rowspan="1" colspan="1">–, 153</td><td rowspan="1" colspan="1"/><td rowspan="1" colspan="1">115.4 ± 4.4 (110–121)</td><td rowspan="1" colspan="1">130, 138</td></tr><tr><td rowspan="1" colspan="1">Pharynx</td><td rowspan="1" colspan="1">330.9 ± 20.8 (292–368)</td><td rowspan="1" colspan="1">310.7 ± 23.3 (291–342)</td><td rowspan="1" colspan="1">361, 328</td><td rowspan="1" colspan="1">222, 212</td><td rowspan="1" colspan="1">263.4 ± 14.8 (242–285)</td><td rowspan="1" colspan="1">286, 292</td></tr><tr><td rowspan="1" colspan="1">Tail</td><td rowspan="1" colspan="1">38.7 ± 2.0 (36–43)</td><td rowspan="1" colspan="1">39.1 ± 1.8 (37–42)</td><td rowspan="1" colspan="1">39, 41</td><td rowspan="1" colspan="1">32, 32</td><td rowspan="1" colspan="1">39 ± 2.5 (35–43)</td><td rowspan="1" colspan="1">50, 42</td></tr><tr><td rowspan="1" colspan="7">Body diameter at:</td></tr><tr><td rowspan="1" colspan="1">– lip region</td><td rowspan="1" colspan="1">11.0 ± 0.5 (10–12)</td><td rowspan="1" colspan="1">10.3 ± 0.3 (10–11)</td><td rowspan="1" colspan="1">10, 11</td><td rowspan="1" colspan="1">7, 7</td><td rowspan="1" colspan="1">8.5 ± 0.9 (8–9)</td><td rowspan="1" colspan="1">10.5, 9</td></tr><tr><td rowspan="1" colspan="1">– base of pharynx</td><td rowspan="1" colspan="1">27.9 ± 0.8 (27–29)</td><td rowspan="1" colspan="1">25.6 ± 0.5 (25–26)</td><td rowspan="1" colspan="1">27, 26.5</td><td rowspan="1" colspan="1">16, 17</td><td rowspan="1" colspan="1">20.5 ± 0.7 (19.5–22)</td><td rowspan="1" colspan="1">26, 24.5</td></tr><tr><td rowspan="1" colspan="1">– mid-body</td><td rowspan="1" colspan="1">31.9 ± 1.1 (30–34)</td><td rowspan="1" colspan="1">29.3 ± 0.8 28–30)</td><td rowspan="1" colspan="1">28, 30</td><td rowspan="1" colspan="1">16, 18</td><td rowspan="1" colspan="1">21.7 ± 0.9 (20–23.5)</td><td rowspan="1" colspan="1">26, 27</td></tr><tr><td rowspan="1" colspan="1">– anus</td><td rowspan="1" colspan="1">22.9 ± 1.2 (21–24.5)</td><td rowspan="1" colspan="1">20.5 ± 0.8 (20–22)</td><td rowspan="1" colspan="1">20, 21</td><td rowspan="1" colspan="1">11, 12</td><td rowspan="1" colspan="1">14.5 ± 0.5 (14–15)</td><td rowspan="1" colspan="1">21, 19</td></tr></tbody></table></table-wrap><fig id="F8" position="float" orientation="portrait"><label>Figure 8.</label><caption><p>Bulgarian populations of <italic><tp:taxon-name><tp:taxon-name-part taxon-name-part-type="genus" reg="Longidorus">Longidorus</tp:taxon-name-part><tp:taxon-name-part taxon-name-part-type="species" reg="pisi">pisi</tp:taxon-name-part></tp:taxon-name></italic> Edward, Misra &amp; Singh, 1964, anterior end of female (<bold>A)</bold> and male (<bold>B</bold>) female <bold>C, D</bold> vagina and part of reproductive system (different populations) <bold>E–G</bold> pre-rectum inclusions <bold>H</bold> labial region <bold>I</bold> vagina <bold>J–M</bold> variations in tail shape, female (<bold>J, L, M</bold>) and male (<bold>K</bold>). Populations: <bold>A, L</bold> Petrich <bold>C, E–G, M</bold> Sandanski <bold>D, H, I, J</bold> Kromidovo <bold>B, K</bold> male specimens from a tobacco field, Petrich region. Scale bars: 20 μm (<bold>A–G, J–M</bold>); 12 μm (<bold>H, I</bold>).</p></caption><graphic xmlns:xlink="http://www.w3.org/1999/xlink" xlink:href="zookeys-830-075-g008.jpg" position="float" orientation="portrait" xlink:type="simple" id="oo_273631.jpg"/></fig></tp:treatment-sec><tp:treatment-sec sec-type="Sequence and phylogenetic analyses" id="SECID0ELGAI"><title>Sequence and phylogenetic analyses.</title><p>Three ribosomal DNA regions (D2-D3 expansion segments of 28S rRNA gene, 18S rRNA gene, and ITS1-5.8S-ITS2 regions) of <italic><tp:taxon-name><tp:taxon-name-part taxon-name-part-type="genus" reg="Longidorus">L.</tp:taxon-name-part><tp:taxon-name-part taxon-name-part-type="species" reg="pisi">pisi</tp:taxon-name-part></tp:taxon-name></italic> were amplified and sequenced. The D2-D3 expansion segments of 28S rRNA gene sequences from all populations were identical to that of the Iranian population (<ext-link xmlns:xlink="http://www.w3.org/1999/xlink" ext-link-type="gen" xlink:href="JQ240274" xlink:type="simple">JQ240274</ext-link>, <xref ref-type="bibr" rid="B36">Pedram et al. 2012</xref>) and differed slightly (1 and 3 bp) from those of other populations (Greece (<ext-link xmlns:xlink="http://www.w3.org/1999/xlink" ext-link-type="gen" xlink:href="AY601569" xlink:type="simple">AY601569</ext-link>) and South Africa (<ext-link xmlns:xlink="http://www.w3.org/1999/xlink" ext-link-type="gen" xlink:href="AY601568" xlink:type="simple">AY601568</ext-link>), respectively) identified as <italic><tp:taxon-name><tp:taxon-name-part taxon-name-part-type="genus" reg="Longidorus">L.</tp:taxon-name-part><tp:taxon-name-part taxon-name-part-type="species" reg="latocephalus">latocephalus</tp:taxon-name-part></tp:taxon-name></italic> (<xref ref-type="bibr" rid="B19">He et al. 2005</xref>). In the phylogenetic analysis, all aforementioned sequences formed a clade with maximal Bayesian posterior probability (1.0) and showed a close relationship with <italic><tp:taxon-name><tp:taxon-name-part taxon-name-part-type="genus" reg="Longidorus">L.</tp:taxon-name-part><tp:taxon-name-part taxon-name-part-type="species" reg="mindanaoensis">mindanaoensis</tp:taxon-name-part></tp:taxon-name></italic>. The BLASTn search using 18S rRNA gene sequence revealed highest identity (99%) with five accessions (two <italic><tp:taxon-name><tp:taxon-name-part taxon-name-part-type="genus" reg="Longidorus">Longidorus</tp:taxon-name-part></tp:taxon-name></italic> (<ext-link xmlns:xlink="http://www.w3.org/1999/xlink" ext-link-type="gen" xlink:href="HQ735099" xlink:type="simple">HQ735099</ext-link><italic><tp:taxon-name><tp:taxon-name-part taxon-name-part-type="genus" reg="Longidorus">L.</tp:taxon-name-part><tp:taxon-name-part taxon-name-part-type="species" reg="mindanaoensis">mindanaoensis</tp:taxon-name-part></tp:taxon-name></italic> Coomans, Tandingan De Ley, Angsinco Jimenez &amp; De Ley, 2012 and <ext-link xmlns:xlink="http://www.w3.org/1999/xlink" ext-link-type="gen" xlink:href="AY283163" xlink:type="simple">AY283163</ext-link><italic><tp:taxon-name><tp:taxon-name-part taxon-name-part-type="genus" reg="Longidorus">L.</tp:taxon-name-part><tp:taxon-name-part taxon-name-part-type="species" reg="ferrisi">ferrisi</tp:taxon-name-part></tp:taxon-name></italic> Robbins, Ye &amp; Pedram, 2009) and three <italic><tp:taxon-name><tp:taxon-name-part taxon-name-part-type="genus" reg="Paralongidorus">Paralongidorus</tp:taxon-name-part></tp:taxon-name></italic> species (<ext-link xmlns:xlink="http://www.w3.org/1999/xlink" ext-link-type="gen" xlink:href="JN032586" xlink:type="simple">JN032586</ext-link><italic><tp:taxon-name><tp:taxon-name-part taxon-name-part-type="genus" reg="Paralongidorus">P.</tp:taxon-name-part><tp:taxon-name-part taxon-name-part-type="species" reg="bikanerensis">bikanerensis</tp:taxon-name-part></tp:taxon-name></italic> (Lal &amp; Mathur, 1987) Siddiqi, Baujard &amp; Mounport, 1993; <ext-link xmlns:xlink="http://www.w3.org/1999/xlink" ext-link-type="gen" xlink:href="AJ875152" xlink:type="simple">AJ875152</ext-link><italic><tp:taxon-name><tp:taxon-name-part taxon-name-part-type="genus" reg="Paralongidorus">P.</tp:taxon-name-part><tp:taxon-name-part taxon-name-part-type="species" reg="maximus">maximus</tp:taxon-name-part></tp:taxon-name></italic> (Bütschli, 1874) Siddiqi, 1964 and <ext-link xmlns:xlink="http://www.w3.org/1999/xlink" ext-link-type="gen" xlink:href="KJ427794" xlink:type="simple">KJ427794</ext-link><italic><tp:taxon-name><tp:taxon-name-part taxon-name-part-type="genus" reg="Paralongidorus">P.</tp:taxon-name-part><tp:taxon-name-part taxon-name-part-type="species" reg="rex">rex</tp:taxon-name-part></tp:taxon-name></italic> Andrássy, 1986). A pairwise comparison of <italic><tp:taxon-name><tp:taxon-name-part taxon-name-part-type="genus" reg="Longidorus">L.</tp:taxon-name-part><tp:taxon-name-part taxon-name-part-type="species" reg="pisi">pisi</tp:taxon-name-part></tp:taxon-name></italic> sequence with the closest sequences (<ext-link xmlns:xlink="http://www.w3.org/1999/xlink" ext-link-type="gen" xlink:href="AY283163" xlink:type="simple">AY283163</ext-link>, <ext-link xmlns:xlink="http://www.w3.org/1999/xlink" ext-link-type="gen" xlink:href="HQ735099" xlink:type="simple">HQ735099</ext-link>, <ext-link xmlns:xlink="http://www.w3.org/1999/xlink" ext-link-type="gen" xlink:href="JN032586" xlink:type="simple">JN032586</ext-link>, <ext-link xmlns:xlink="http://www.w3.org/1999/xlink" ext-link-type="gen" xlink:href="AJ875152" xlink:type="simple">AJ875152</ext-link> and <ext-link xmlns:xlink="http://www.w3.org/1999/xlink" ext-link-type="gen" xlink:href="KJ427794" xlink:type="simple">KJ427794</ext-link>) revealed 14–22 different nucleotides. The 18S rDNA phylogenetic tree is presented in Figure <xref ref-type="fig" rid="F10">10</xref>.</p><fig id="F9" position="float" orientation="portrait"><label>Figure 9.</label><caption><p>Phylogenetic tree using D2-D3 expansion segments of the 28S rRNA gene inferred from a Bayesian analysis with GTR+I+G model. Numbers represent the Bayesian posterior probabilities.</p></caption><graphic xmlns:xlink="http://www.w3.org/1999/xlink" xlink:href="zookeys-830-075-g009.jpg" position="float" orientation="portrait" xlink:type="simple" id="oo_273632.jpg"/></fig><fig id="F10" position="float" orientation="portrait"><label>Figure 10.</label><caption><p>Phylogenetic tree using 18S rRNA gene inferred from a Bayesian analysis with GTR+I+G model. Numbers represent the Bayesian posterior probabilities.</p></caption><graphic xmlns:xlink="http://www.w3.org/1999/xlink" xlink:href="zookeys-830-075-g010.jpg" position="float" orientation="portrait" xlink:type="simple" id="oo_273633.jpg"/></fig></tp:treatment-sec><ref-list><ref id="B25"><mixed-citation xmlns:xlink="http://www.w3.org/1999/xlink" xlink:type="simple"><person-group><name name-style="western"><surname>Lamberti</surname><given-names>F</given-names></name><name name-style="western"><surname>Choleva</surname><given-names>B</given-names></name><name name-style="western"><surname>Agostinelli</surname><given-names>A</given-names></name></person-group> (<year>1983</year>) <article-title><tp:taxon-name><tp:taxon-name-part taxon-name-part-type="family">Longidoridae</tp:taxon-name-part></tp:taxon-name> from Bulgaria (<tp:taxon-name><tp:taxon-name-part taxon-name-part-type="phylum">Nematoda</tp:taxon-name-part></tp:taxon-name>, <tp:taxon-name><tp:taxon-name-part taxon-name-part-type="order">Dorylaimida</tp:taxon-name-part></tp:taxon-name>) with description of three new species of <italic><tp:taxon-name><tp:taxon-name-part taxon-name-part-type="genus">Longidorus</tp:taxon-name-part></tp:taxon-name></italic> and two new species of <italic><tp:taxon-name><tp:taxon-name-part taxon-name-part-type="genus">Xiphinema</tp:taxon-name-part></tp:taxon-name></italic>.</article-title><source>Nematologia Mediterranea</source><volume>11</volume>(<issue>1</issue>): <fpage>49</fpage>–<lpage>72</lpage>.</mixed-citation></ref><ref id="B27"><mixed-citation xmlns:xlink="http://www.w3.org/1999/xlink" xlink:type="simple"><person-group><name name-style="western"><surname>Lamberti</surname><given-names>F</given-names></name><name name-style="western"><surname>Iovev</surname><given-names>T</given-names></name><name name-style="western"><surname>Choleva</surname><given-names>B</given-names></name><name name-style="western"><surname>Brown</surname><given-names>DJ</given-names></name><name name-style="western"><surname>Agostinelli</surname><given-names>A</given-names></name><name name-style="western"><surname>Radicci</surname><given-names>V</given-names></name></person-group> (<year>1997</year>) <article-title>Morphometric variation and juvenile stages of some longidorid nematodes from Bulgaria with comments on the number of juvenile stages of <italic><tp:taxon-name><tp:taxon-name-part taxon-name-part-type="genus">Longidorus</tp:taxon-name-part><tp:taxon-name-part taxon-name-part-type="species">africanus</tp:taxon-name-part></tp:taxon-name></italic>, <italic><tp:taxon-name><tp:taxon-name-part taxon-name-part-type="genus">L.</tp:taxon-name-part><tp:taxon-name-part taxon-name-part-type="species">closelongatus</tp:taxon-name-part></tp:taxon-name></italic> and <italic><tp:taxon-name><tp:taxon-name-part taxon-name-part-type="genus">Xiphinema</tp:taxon-name-part><tp:taxon-name-part taxon-name-part-type="species">santos</tp:taxon-name-part></tp:taxon-name></italic>.</article-title><source>Nematologia Mediterranea</source><volume>25</volume>: <fpage>213</fpage>–<lpage>237</lpage>.</mixed-citation></ref><ref id="B14"><mixed-citation xmlns:xlink="http://www.w3.org/1999/xlink" xlink:type="simple"><person-group><name name-style="western"><surname>Edward</surname><given-names>JC</given-names></name><name name-style="western"><surname>Misra</surname><given-names>SL</given-names></name><name name-style="western"><surname>Singh</surname><given-names>GR</given-names></name></person-group> (<year>1964</year>) <article-title><italic><tp:taxon-name><tp:taxon-name-part taxon-name-part-type="genus">Longidorus</tp:taxon-name-part><tp:taxon-name-part taxon-name-part-type="species">pisi</tp:taxon-name-part></tp:taxon-name></italic> n. sp. (<tp:taxon-name><tp:taxon-name-part taxon-name-part-type="phylum">Nematoda</tp:taxon-name-part></tp:taxon-name>, <tp:taxon-name><tp:taxon-name-part taxon-name-part-type="superfamily">Dorylaimoidea</tp:taxon-name-part></tp:taxon-name>) associated with the rhizosphere of <italic><tp:taxon-name><tp:taxon-name-part taxon-name-part-type="genus">Pisum</tp:taxon-name-part><tp:taxon-name-part taxon-name-part-type="species">sativum</tp:taxon-name-part></tp:taxon-name></italic>, from Uttar Pradesh, India.</article-title><source>Japanese Journal of Applied Entomology and Zoology</source><volume>8</volume>: <fpage>310</fpage>–<lpage>312</lpage>. <ext-link xlink:type="simple" ext-link-type="doi" xlink:href="10.1303/jjaez.8.310">https://doi.org/10.1303/jjaez.8.310</ext-link></mixed-citation></ref><ref id="B36"><mixed-citation xmlns:xlink="http://www.w3.org/1999/xlink" xlink:type="simple"><person-group><name name-style="western"><surname>Pedram</surname><given-names>M</given-names></name><name name-style="western"><surname>Pourjam</surname><given-names>E</given-names></name><name name-style="western"><surname>Palomares-Rius</surname><given-names>JE</given-names></name><name name-style="western"><surname>Ghaemi</surname><given-names>R</given-names></name><name name-style="western"><surname>Cantalapiedra-Navarrete</surname><given-names>C</given-names></name><name name-style="western"><surname>Castillo</surname><given-names>P</given-names></name></person-group> (<year>2012</year>) <article-title>Molecular and morphological characterisation of <italic><tp:taxon-name><tp:taxon-name-part taxon-name-part-type="genus">Xiphinema</tp:taxon-name-part><tp:taxon-name-part taxon-name-part-type="species">granatum</tp:taxon-name-part></tp:taxon-name></italic> n. sp. and <italic><tp:taxon-name><tp:taxon-name-part taxon-name-part-type="genus">Longidorus</tp:taxon-name-part><tp:taxon-name-part taxon-name-part-type="species">pisi</tp:taxon-name-part></tp:taxon-name></italic> Edward, Misra &amp; Singh, 1964 (<tp:taxon-name><tp:taxon-name-part taxon-name-part-type="order">Dorylaimida</tp:taxon-name-part></tp:taxon-name>: <tp:taxon-name><tp:taxon-name-part taxon-name-part-type="family">Longidoridae</tp:taxon-name-part></tp:taxon-name>) from Iran.</article-title><source>Nematology</source><volume>14</volume>: <fpage>949</fpage>–<lpage>960</lpage>. <ext-link xlink:type="simple" ext-link-type="doi" xlink:href="10.1163/156854112X638406">https://doi.org/10.1163/156854112X638406</ext-link></mixed-citation></ref><ref id="B19"><mixed-citation xmlns:xlink="http://www.w3.org/1999/xlink" xlink:type="simple"><person-group><name name-style="western"><surname>He</surname><given-names>Y</given-names></name><name name-style="western"><surname>Subbotin</surname><given-names>SA</given-names></name><name name-style="western"><surname>Rubtsova</surname><given-names>TV</given-names></name><name name-style="western"><surname>Lamberti</surname><given-names>F</given-names></name><name name-style="western"><surname>Brown</surname><given-names>DJF</given-names></name><name name-style="western"><surname>Moens</surname><given-names>M</given-names></name></person-group> (<year>2005</year>) <article-title>A molecular phylogenetic approach to <tp:taxon-name><tp:taxon-name-part taxon-name-part-type="family">Longidoridae</tp:taxon-name-part></tp:taxon-name> (<tp:taxon-name><tp:taxon-name-part taxon-name-part-type="phylum">Nematoda</tp:taxon-name-part></tp:taxon-name>: <tp:taxon-name><tp:taxon-name-part taxon-name-part-type="order">Dorylaimida</tp:taxon-name-part></tp:taxon-name>).</article-title><source>Nematology</source><volume>7</volume>: <fpage>111</fpage>–<lpage>124</lpage>. <ext-link xlink:type="simple" ext-link-type="doi" xlink:href="10.1163/1568541054192108">https://doi.org/10.1163/1568541054192108</ext-link></mixed-citation></ref></ref-list></tp:taxon-treatment>
